# Supplementary material for: 2-Amino­pyrimidinium hydrogen sulfate
Source: Acta Crystallogr Sect E Struct Rep Online. 2011 Mar 31;67(Pt 4):o1013. doi: 10.1107/S1600536811011123 (PMC3099826; doi:10.1107/S1600536811011123)
Supplement: Supplementary file 2 [file e-67-o1013-Isup2.hkl]

#
# h,k,l, Fc-squared, Fo-squared, sigma(Fo-squared) and status flag
#
data_I
_shelx_title ' new in P 21/c'
_shelx_refln_list_code          4
_shelx_F_calc_maximum      132.63
_exptl_crystal_F_000       400.00
_reflns_d_resolution_high  0.5982
 
loop_
 _symmetry_equiv_pos_as_xyz
 'x, y, z'
 '-x, y+1/2, -z+1/2'
 '-x, -y, -z'
 'x, -y-1/2, z-1/2'
 
_cell_length_a     8.3883
_cell_length_b     5.2085
_cell_length_c    18.4678
_cell_angle_alpha  90.000
_cell_angle_beta  112.844
_cell_angle_gamma  90.000
 
_shelx_F_squared_multiplier     1.000
 
loop_
 _refln_index_h
 _refln_index_k
 _refln_index_l
 _refln_F_squared_calc
 _refln_F_squared_meas
 _refln_F_squared_sigma
 _refln_observed_status
   1   0   0      113.81       82.74      0.96 o
   2   0   0     1869.13     1790.07      7.89 o
   3   0   0     2616.27     2336.77     11.04 o
   4   0   0     1937.83     1987.31     11.95 o
   5   0   0     1258.70     1169.89     10.66 o
   6   0   0     1094.94     1010.12      9.71 o
   7   0   0        4.47        6.45      1.75 o
   8   0   0      268.57      251.74      5.08 o
   9   0   0       79.44       70.82      3.58 o
  10   0   0       39.02       47.06      3.36 o
  11   0   0       30.14       36.49      3.52 o
  12   0   0        7.92        4.20      4.58 o
   1   1   0     2979.52     3717.49     10.71 o
   2   1   0      586.09      573.49      5.07 o
   3   1   0      280.20      346.15      3.57 o
   4   1   0      576.58      582.45      5.94 o
   5   1   0      401.28      387.76      4.55 o
   6   1   0       67.54       55.47      2.39 o
   7   1   0      330.67      299.64      5.10 o
   8   1   0        0.59        2.64      2.84 o
   9   1   0       44.38       42.61      2.97 o
  10   1   0       80.09       79.60      3.94 o
  11   1   0       19.39       16.31      3.36 o
  12   1   0        8.26       13.14      3.06 o
   0   2   0     2025.09     2628.98     11.72 o
   1   2   0      968.99     1346.28      8.67 o
   2   2   0       22.57       20.74      1.19 o
   3   2   0      345.06      400.66      3.99 o
   4   2   0       42.16       35.94      1.72 o
   5   2   0       27.47       29.63      1.79 o
   6   2   0        5.56        5.77      1.69 o
   7   2   0       57.92       50.22      2.75 o
   8   2   0        2.97        5.69      1.89 o
   9   2   0        0.01       -3.05      3.05 o
  10   2   0        9.02       13.08      2.77 o
  11   2   0       11.09       12.18      3.02 o
  12   2   0        1.61        2.47      4.33 o
   1   3   0     1210.54     1613.15     11.76 o
   2   3   0     1601.96     1999.67     13.58 o
   3   3   0        0.44        0.66      1.65 o
   4   3   0       94.06      100.06      2.82 o
   5   3   0      143.27      153.20      3.54 o
   6   3   0       25.98       18.35      2.25 o
   7   3   0       81.10       87.63      3.64 o
   8   3   0       42.68       46.59      2.94 o
   9   3   0        2.20        3.97      2.46 o
  10   3   0        4.69        7.72      2.95 o
  11   3   0       22.54       16.43      3.63 o
  12   3   0        0.56       -2.31      4.10 o
   0   4   0      550.11      659.16      6.94 o
   1   4   0      139.89      177.57      3.49 o
   2   4   0      647.93      792.27      7.88 o
   3   4   0      176.22      209.63      4.06 o
   4   4   0       20.95       19.80      2.08 o
   5   4   0      223.47      239.12      4.80 o
   6   4   0      142.65      146.63      4.06 o
   7   4   0        0.27       -3.03      3.03 o
   8   4   0       77.35       74.56      3.73 o
   9   4   0       55.09       62.08      3.94 o
  10   4   0       12.64       14.44      3.33 o
  11   4   0        5.89        9.21      3.40 o
   1   5   0       82.69       82.47      3.17 o
   2   5   0      195.78      222.06      4.60 o
   3   5   0       72.67       67.34      3.02 o
   4   5   0       81.83       83.74      3.42 o
   5   5   0       32.73       33.34      2.82 o
   6   5   0        6.38        8.04      2.39 o
   7   5   0       11.22        9.79      2.61 o
   8   5   0       12.14       -2.06      4.33 o
   9   5   0       11.04       20.79      3.05 o
  10   5   0       18.34       19.43      3.58 o
   0   6   0        2.19        0.70      3.72 o
   1   6   0        1.31       -2.47      3.11 o
   2   6   0        1.80        1.44      3.04 o
   3   6   0       28.90       21.08      3.04 o
   4   6   0        1.94        2.74      3.50 o
   5   6   0        1.47       -1.05      3.81 o
   6   6   0        0.10       -2.22      3.74 o
   7   6   0       17.56       19.77      3.28 o
   8   6   0       11.76       10.60      3.47 o
   9   6   0        1.05       -2.27      4.70 o
   1   7   0        0.25        0.43      3.65 o
   2   7   0        1.98        0.22      4.48 o
   3   7   0        4.69        3.36      3.86 o
   4   7   0        8.36        3.05      4.49 o
   5   7   0       15.44       12.21      3.63 o
   6   7   0        5.23       -3.12      4.77 o
   7   7   0        0.01        1.39      4.34 o
   0   8   0       34.22       23.20      3.72 o
   1   8   0        0.19       -1.83      4.33 o
   2   8   0        9.44       -0.79      4.83 o
   3   8   0        6.39        2.71      4.73 o
   4   8   0        5.29        8.49      3.25 o
   5   8   0        9.64       11.89      3.31 o
 -13   1   1        0.03       -2.63      4.21 o
 -12   1   1        5.13        6.76      2.84 o
 -11   1   1        2.84        1.03      2.72 o
 -10   1   1       18.42       17.17      2.92 o
  -9   1   1        1.83        1.49      2.16 o
  -8   1   1        8.61       13.37      2.08 o
  -7   1   1       59.50       55.80      2.59 o
  -6   1   1      125.02      118.36      2.97 o
  -5   1   1      447.75      461.95      4.83 o
  -4   1   1        1.64        4.21      0.98 o
  -3   1   1      671.84      789.93      6.77 o
  -2   1   1     4867.21     5501.30     15.10 o
  -1   1   1     2355.29     3051.78     45.94 o
   0   1   1     1107.36     1410.16      6.16 o
   1   1   1      409.67      518.94      4.26 o
   2   1   1      174.19      150.39      2.00 o
   3   1   1      482.64      482.67      4.87 o
   4   1   1      318.97      388.32      4.11 o
   5   1   1      430.35      414.50      4.79 o
   6   1   1       84.72       76.24      2.59 o
   7   1   1      109.95      100.20      3.29 o
   8   1   1        1.49       -1.28      2.91 o
   9   1   1       83.33       88.31      3.84 o
  10   1   1       17.20       21.96      3.00 o
  11   1   1        4.77        7.68      2.93 o
  12   1   1        0.01        2.72      2.89 o
 -12   2   1        2.77       -1.35      4.33 o
 -11   2   1        7.14        8.68      3.02 o
 -10   2   1        4.53        8.60      2.42 o
  -9   2   1       18.52       22.27      2.55 o
  -8   2   1       92.80       88.89      3.40 o
  -7   2   1      139.13      129.25      3.55 o
  -6   2   1      181.44      178.88      3.79 o
  -5   2   1      536.32      526.78      5.50 o
  -4   2   1      969.66      989.94      9.66 o
  -3   2   1      105.15      161.50      2.64 o
  -2   2   1     1664.99     1990.74     11.18 o
  -1   2   1        1.94        0.88      0.87 o
   0   2   1     6003.24     7756.47     20.20 o
   1   2   1      290.06      363.19      3.63 o
   2   2   1        9.74        9.66      1.00 o
   3   2   1      203.38      221.72      3.14 o
   4   2   1       57.76       47.77      1.90 o
   5   2   1       59.67       54.66      2.23 o
   6   2   1      425.86      420.49      5.74 o
   7   2   1       58.38       49.98      2.77 o
   8   2   1       39.48       36.00      2.60 o
   9   2   1      125.94      124.57      4.33 o
  10   2   1        6.74        7.27      2.68 o
  11   2   1       14.32       15.68      3.27 o
  12   2   1       14.05       16.83      3.40 o
 -12   3   1       29.77       31.35      4.42 o
 -11   3   1        7.71        9.13      3.09 o
 -10   3   1       53.17       46.55      4.26 o
  -9   3   1       43.55       39.03      3.28 o
  -8   3   1       19.57       16.95      2.43 o
  -7   3   1      236.21      220.76      4.90 o
  -6   3   1       22.21       24.87      2.14 o
  -5   3   1        3.22        2.27      2.34 o
  -4   3   1     1030.79     1053.96      9.62 o
  -3   3   1      196.77      234.29      3.59 o
  -2   3   1      320.24      384.74      4.34 o
  -1   3   1      115.01      124.19      2.01 o
   0   3   1        1.01        1.02      1.49 o
   1   3   1      328.44      375.88      4.17 o
   2   3   1      107.81      110.91      2.60 o
   3   3   1        7.87       10.14      1.44 o
   4   3   1      234.25      241.51      4.05 o
   5   3   1      272.63      282.43      4.74 o
   6   3   1       79.60       76.34      3.17 o
   7   3   1       43.82       44.89      3.00 o
   8   3   1       11.54        9.58      2.43 o
   9   3   1        5.64        5.64      2.57 o
  10   3   1       29.08       26.01      3.68 o
  11   3   1        8.00        7.91      3.49 o
 -11   4   1        6.38        6.72      3.29 o
 -10   4   1        0.10        0.98      3.97 o
  -9   4   1        2.90        6.09      2.52 o
  -8   4   1       33.47       30.10      3.09 o
  -7   4   1       31.53       32.45      2.78 o
  -6   4   1       26.47       24.81      2.64 o
  -5   4   1       65.27       64.64      2.98 o
  -4   4   1       27.16       26.28      2.20 o
  -3   4   1       47.36       50.73      2.50 o
  -2   4   1      159.58      183.99      3.67 o
  -1   4   1       27.25       26.27      1.32 o
   0   4   1        0.61        0.21      1.89 o
   1   4   1       65.25       84.46      2.58 o
   2   4   1       37.57       40.16      2.16 o
   3   4   1      467.07      521.90      6.12 o
   4   4   1       31.58       27.75      2.21 o
   5   4   1       31.64       27.31      2.42 o
   6   4   1        9.42        9.03      2.23 o
   7   4   1        2.80        6.84      2.13 o
   8   4   1       12.57       11.10      2.72 o
   9   4   1       24.98       28.53      3.31 o
  10   4   1       13.31       14.21      3.45 o
  11   4   1        1.28        3.97      3.20 o
 -10   5   1       13.16       17.60      3.40 o
  -9   5   1        0.43        2.97      2.84 o
  -8   5   1        6.96        4.50      2.85 o
  -7   5   1       45.26       50.43      3.52 o
  -6   5   1        2.96        9.79      2.25 o
  -5   5   1        2.75        2.32      2.22 o
  -4   5   1       33.57       39.88      2.78 o
  -3   5   1        2.47        1.82      2.79 o
  -2   5   1       37.86       47.33      2.70 o
  -1   5   1        0.76        0.56      1.91 o
   0   5   1       45.39       54.84      2.57 o
   1   5   1      200.98      229.41      4.57 o
   2   5   1      120.09      118.04      3.78 o
   3   5   1        6.89        4.22      1.93 o
   4   5   1        0.55       -2.48      2.75 o
   5   5   1        0.98        0.88      2.93 o
   6   5   1        8.15        8.13      2.59 o
   7   5   1        3.68        6.16      2.49 o
   8   5   1        0.16        0.46      3.45 o
   9   5   1        0.11       -1.03      4.19 o
  10   5   1        0.23        3.95      4.40 o
  -9   6   1       13.95       12.61      3.56 o
  -8   6   1       16.92       21.77      3.49 o
  -7   6   1        6.75        6.74      2.92 o
  -6   6   1       86.56       80.16      4.37 o
  -5   6   1       72.08       77.80      3.84 o
  -4   6   1        4.25        4.92      2.43 o
  -3   6   1      121.31      132.89      4.49 o
  -2   6   1       56.99       60.27      3.46 o
  -1   6   1       84.10       79.38      2.51 o
   0   6   1      332.73      345.60      6.41 o
   1   6   1       52.40       48.15      3.26 o
   2   6   1       30.37       28.94      2.83 o
   3   6   1      174.80      187.65      5.10 o
   4   6   1       80.87       81.24      4.03 o
   5   6   1       52.13       49.42      3.71 o
   6   6   1       23.91       22.44      3.17 o
   7   6   1       39.65       40.10      3.81 o
   8   6   1       46.03       40.66      4.15 o
   9   6   1       12.04       11.41      3.34 o
  -7   7   1       28.91       29.35      3.69 o
  -6   7   1        2.70        6.34      3.02 o
  -5   7   1       15.28        1.47      4.71 o
  -4   7   1      132.51      131.70      5.08 o
  -3   7   1       36.74       37.21      3.53 o
  -2   7   1      149.83      145.70      5.25 o
  -1   7   1       43.30       43.92      3.29 o
   0   7   1        6.69        3.02      3.89 o
   1   7   1       75.02       72.00      4.17 o
   2   7   1      115.13      113.79      4.80 o
   3   7   1        5.58        3.18      4.21 o
   4   7   1      101.36       96.94      4.77 o
   5   7   1       52.09       47.54      4.08 o
   6   7   1        0.17       -1.58      4.13 o
   7   7   1       32.74       28.61      4.07 o
  -5   8   1        0.36        5.62      3.06 o
  -4   8   1        0.19       -4.77      4.77 o
  -3   8   1       10.56       16.60      3.43 o
  -2   8   1        5.39        9.91      3.01 o
  -1   8   1        0.98       -2.54      3.39 o
   0   8   1       15.62        9.10      3.38 o
   1   8   1       22.88       15.80      3.66 o
   2   8   1        7.06        9.56      3.20 o
   3   8   1       26.90       34.40      3.76 o
   4   8   1        0.04        0.00      4.45 o
 -13   0   2        1.37       -3.70      4.40 o
 -12   0   2       11.09       11.20      2.91 o
 -11   0   2       47.87       53.96      3.74 o
 -10   0   2        0.06       -0.78      3.20 o
  -9   0   2      179.83      192.09      4.76 o
  -8   0   2       83.38       75.35      3.00 o
  -7   0   2      177.18      162.43      3.64 o
  -6   0   2     1519.36     1460.55     12.85 o
  -5   0   2        1.80        0.17      1.48 o
  -4   0   2     1868.97     1931.41     11.42 o
  -3   0   2     4213.27     4252.76     14.39 o
  -2   0   2      680.76      597.06      3.13 o
  -1   0   2      326.75      332.81      2.54 o
   1   0   2    12283.87    10515.98     16.77 o
   2   0   2       18.67       20.62      0.96 o
   3   0   2     1138.52      985.40      7.85 o
   4   0   2     1209.10     1178.35      9.94 o
   5   0   2      295.32      240.59      3.71 o
   6   0   2      834.19      763.21      7.95 o
   7   0   2     1095.70     1051.81     10.19 o
   8   0   2       56.66       49.96      2.93 o
   9   0   2      193.13      172.86      5.07 o
  10   0   2       65.75       68.00      3.97 o
  11   0   2        6.19        9.76      2.81 o
  12   0   2       43.73       51.83      4.49 o
 -13   1   2        5.03       10.77      3.22 o
 -12   1   2        9.78        7.38      3.11 o
 -11   1   2        0.74        2.70      3.69 o
 -10   1   2       61.58       60.85      3.63 o
  -9   1   2      127.21      112.32      4.02 o
  -8   1   2       45.78       46.61      2.61 o
  -7   1   2      222.51      219.92      4.30 o
  -6   1   2       67.09       53.37      2.14 o
  -5   1   2       45.11       47.91      1.85 o
  -4   1   2     1134.35     1097.91      9.01 o
  -3   1   2      661.38      679.87      6.24 o
  -2   1   2     6642.13     7242.18     49.84 o
  -1   1   2     1154.45     1416.24      6.70 o
   0   1   2     2287.42     2860.64      9.25 o
   1   1   2     3386.10     3654.07     11.63 o
   2   1   2      429.19      442.05      4.19 o
   3   1   2       83.37       78.99      1.89 o
   4   1   2      215.46      196.01      3.07 o
   5   1   2      899.64      878.08      8.61 o
   6   1   2        3.10        2.82      1.48 o
   7   1   2      167.13      158.75      4.04 o
   8   1   2      161.76      155.14      4.41 o
   9   1   2        9.46        9.67      2.37 o
  10   1   2        8.14       12.68      2.70 o
  11   1   2       16.16       16.77      3.38 o
  12   1   2        0.57        2.48      4.28 o
 -12   2   2        3.66        7.63      2.90 o
 -11   2   2        6.87       -2.57      4.47 o
 -10   2   2       39.92       44.02      3.37 o
  -9   2   2        2.69       -0.63      2.20 o
  -8   2   2        0.38        0.94      2.48 o
  -7   2   2        0.01       -2.75      2.75 o
  -6   2   2       42.02       40.05      2.09 o
  -5   2   2      138.74      156.79      3.13 o
  -4   2   2      776.28      848.73      7.63 o
  -3   2   2      285.10      295.85      3.44 o
  -2   2   2       20.37       21.81      0.86 o
  -1   2   2        1.26        5.01      0.87 o
   0   2   2     3099.06     4310.56     15.33 o
   1   2   2        6.27        6.23      0.94 o
   2   2   2        0.34       -1.28      1.28 o
   3   2   2      182.89      220.78      3.20 o
   4   2   2      251.72      280.87      3.93 o
   5   2   2        4.53        3.40      1.47 o
   6   2   2      239.05      225.70      4.55 o
   7   2   2        0.38        1.36      2.78 o
   8   2   2       27.12       27.24      2.56 o
   9   2   2        2.72        6.66      2.34 o
  10   2   2        4.89        1.13      4.02 o
  11   2   2        1.08        3.83      3.98 o
  12   2   2        0.19        0.28      4.51 o
 -12   3   2       18.69       26.50      3.71 o
 -11   3   2        4.42       -4.83      4.83 o
 -10   3   2       62.13       55.77      4.13 o
  -9   3   2        4.12        3.53      2.51 o
  -8   3   2        1.51       -2.59      2.59 o
  -7   3   2      275.34      268.13      5.39 o
  -6   3   2       34.10       36.80      2.46 o
  -5   3   2      316.84      338.78      4.91 o
  -4   3   2      488.47      531.54      5.73 o
  -3   3   2      255.78      287.89      3.99 o
  -2   3   2      182.69      220.86      2.37 o
  -1   3   2     2781.79     3527.23     17.30 o
   0   3   2      546.60      696.44      6.75 o
   1   3   2     1497.76     1925.21     13.06 o
   2   3   2        0.45       -0.45      1.76 o
   3   3   2       98.43      113.36      2.75 o
   4   3   2       30.18       30.35      1.99 o
   5   3   2     1073.56     1066.53     11.00 o
   6   3   2       17.18       14.89      2.18 o
   7   3   2      148.62      138.70      4.30 o
   8   3   2       46.89       43.84      3.23 o
   9   3   2       23.31       20.25      3.09 o
  10   3   2       21.84       21.90      3.44 o
  11   3   2        7.05        6.21      3.30 o
 -11   4   2       34.99       40.71      4.06 o
 -10   4   2        0.00        3.40      3.68 o
  -9   4   2       21.00       18.15      3.19 o
  -8   4   2       32.52       33.99      3.06 o
  -7   4   2       73.22       66.45      3.43 o
  -6   4   2      135.05      143.89      4.14 o
  -5   4   2      492.50      512.06      6.66 o
  -4   4   2      202.02      210.83      4.28 o
  -3   4   2       44.49       40.35      2.40 o
  -2   4   2      448.52      516.68      5.29 o
  -1   4   2      137.74      163.52      3.36 o
   0   4   2      401.80      472.88      5.46 o
   1   4   2       39.90       55.02      2.23 o
   2   4   2       89.59      107.70      3.07 o
   3   4   2      310.69      357.64      5.26 o
   4   4   2       53.83       57.85      2.78 o
   5   4   2       14.33       11.36      2.03 o
   6   4   2      203.93      185.74      4.76 o
   7   4   2       11.25       11.32      2.44 o
   8   4   2        2.13        0.10      2.65 o
   9   4   2       34.50       35.06      3.55 o
  10   4   2       24.65       24.30      3.86 o
  11   4   2       18.21       24.10      3.86 o
 -10   5   2        7.79        1.75      3.31 o
  -9   5   2       31.79       33.69      3.69 o
  -8   5   2        1.96        3.31      2.55 o
  -7   5   2       32.60       28.06      3.26 o
  -6   5   2       73.16       80.38      3.62 o
  -5   5   2       13.65       15.26      2.19 o
  -4   5   2      229.44      242.52      5.10 o
  -3   5   2      171.56      179.81      4.34 o
  -2   5   2       28.30       29.65      3.35 o
  -1   5   2      312.93      324.78      5.44 o
   0   5   2        9.17        8.62      2.04 o
   1   5   2      108.38      118.47      3.61 o
   2   5   2       61.20       64.13      3.10 o
   3   5   2        5.34        2.19      2.88 o
   4   5   2       19.68       21.67      2.43 o
   5   5   2       85.01       78.11      3.61 o
   6   5   2       16.51       13.44      2.78 o
   7   5   2       26.98       30.33      3.03 o
   8   5   2        2.20        4.17      2.57 o
   9   5   2        0.00        2.88      4.19 o
  10   5   2       17.04       17.42      3.74 o
  -9   6   2        1.41        6.35      3.20 o
  -8   6   2        1.74        2.78      4.15 o
  -7   6   2        2.99        2.13      3.11 o
  -6   6   2        6.59        3.49      4.10 o
  -5   6   2        4.71        3.25      3.97 o
  -4   6   2       11.54       10.58      2.62 o
  -3   6   2       11.20       10.03      2.72 o
  -2   6   2        1.60       -1.27      2.37 o
  -1   6   2        0.80        2.82      3.20 o
   0   6   2       17.09       17.30      2.62 o
   1   6   2       18.12       18.03      2.71 o
   2   6   2       12.67        9.92      2.39 o
   3   6   2       40.54       38.15      3.33 o
   4   6   2        6.01        5.60      2.54 o
   5   6   2       15.86       16.74      3.01 o
   6   6   2        0.01        1.27      2.78 o
   7   6   2        0.03       -4.24      4.37 o
   8   6   2        0.00        2.70      4.38 o
  -7   7   2        0.88       -0.55      4.47 o
  -6   7   2        4.85        6.80      2.96 o
  -5   7   2        0.01        0.96      3.49 o
  -4   7   2       13.14        2.57      4.92 o
  -3   7   2        1.24        3.15      2.77 o
  -2   7   2        1.57        2.44      3.18 o
  -1   7   2        2.56        1.08      3.97 o
   0   7   2        0.02        0.64      2.53 o
   1   7   2        0.08       -0.86      4.06 o
   2   7   2        6.51       11.73      2.88 o
   3   7   2        0.02       -3.67      4.14 o
   4   7   2        0.12       -4.26      4.26 o
   5   7   2        0.02       -3.77      4.38 o
   6   7   2        0.29       -4.44      4.44 o
   7   7   2        1.43        2.73      3.17 o
  -5   8   2        8.61       -1.15      5.11 o
  -4   8   2        2.03        3.05      4.29 o
  -3   8   2        4.55        7.56      3.09 o
  -2   8   2        5.27        3.78      2.60 o
  -1   8   2        0.03       -1.05      4.01 o
   0   8   2        1.47       -0.52      3.97 o
   1   8   2       13.68       16.14      3.43 o
   2   8   2        0.02        1.06      4.15 o
   3   8   2       27.74       31.12      3.74 o
   4   8   2        0.75       -4.51      4.85 o
 -13   1   3        0.18        0.56      4.16 o
 -12   1   3        8.41        7.01      2.86 o
 -11   1   3        0.06        2.21      3.63 o
 -10   1   3        0.34        0.58      3.06 o
  -9   1   3       27.63       29.27      2.58 o
  -8   1   3        2.15        0.15      2.58 o
  -7   1   3       34.55       34.21      2.11 o
  -6   1   3       11.49       14.36      1.60 o
  -5   1   3        5.68        7.25      1.21 o
  -4   1   3      150.26      117.79      2.29 o
  -3   1   3     1646.39     1874.26      7.23 o
  -2   1   3     2996.37     3256.40     11.75 o
  -1   1   3     5597.40     6572.88     15.02 o
   0   1   3     1752.11     2027.70      8.35 o
   1   1   3      799.29      936.28      6.37 o
   2   1   3      164.62      204.16      2.50 o
   3   1   3       55.22       70.04      1.82 o
   4   1   3      608.90      624.69      5.98 o
   5   1   3      785.46      756.87      7.39 o
   6   1   3       60.27       59.16      2.61 o
   7   1   3      286.07      270.52      5.16 o
   8   1   3       48.69       47.79      2.97 o
   9   1   3        0.97        0.78      3.27 o
  10   1   3        5.07       -0.67      3.93 o
  11   1   3        7.01        2.50      4.40 o
  12   1   3        0.91       -3.42      4.07 o
 -13   2   3        7.20        2.03      4.73 o
 -12   2   3        0.50       -3.63      4.15 o
 -11   2   3       92.68       97.96      4.73 o
 -10   2   3        0.10       -0.20      3.25 o
  -9   2   3       19.45       13.69      2.46 o
  -8   2   3       19.30       23.71      2.16 o
  -7   2   3      131.03      115.57      3.38 o
  -6   2   3      115.96      115.16      3.04 o
  -5   2   3      130.09      129.82      2.93 o
  -4   2   3      334.00      366.64      4.20 o
  -3   2   3      275.91      270.50      3.49 o
  -2   2   3      180.95      172.89      2.49 o
  -1   2   3      187.05      236.64      2.72 o
   0   2   3       65.29       59.98      1.54 o
   1   2   3      225.62      223.13      2.77 o
   2   2   3       19.44       29.21      1.35 o
   3   2   3      529.47      536.91      5.44 o
   4   2   3       37.83       28.91      1.81 o
   5   2   3        7.71        4.83      1.59 o
   6   2   3      524.26      486.44      6.42 o
   7   2   3       41.07       44.76      2.65 o
   8   2   3        5.05        4.13      2.23 o
   9   2   3        5.29        4.71      2.45 o
  10   2   3       47.53       49.16      3.81 o
  11   2   3       12.99       15.79      3.43 o
 -12   3   3        5.65        4.24      3.56 o
 -11   3   3       11.53       10.92      3.33 o
 -10   3   3       51.50       47.06      3.81 o
  -9   3   3       68.72       67.55      3.63 o
  -8   3   3        3.94       -0.26      2.20 o
  -7   3   3      276.53      277.55      5.22 o
  -6   3   3      262.22      258.63      4.67 o
  -5   3   3       36.13       42.43      2.29 o
  -4   3   3      487.16      518.29      5.63 o
  -3   3   3      985.89     1069.14     11.60 o
  -2   3   3       23.97       37.89      1.67 o
  -1   3   3      622.99      739.27      7.13 o
   0   3   3     1311.15     1649.38     11.97 o
   1   3   3      762.51      911.69      7.99 o
   2   3   3      265.58      252.14      3.74 o
   3   3   3      309.26      306.15      4.33 o
   4   3   3        1.44       -0.47      2.16 o
   5   3   3      326.15      311.04      5.24 o
   6   3   3        4.79       -0.15      2.92 o
   7   3   3       61.15       56.94      3.21 o
   8   3   3       65.49       68.11      3.63 o
   9   3   3        0.42        2.75      2.60 o
  10   3   3       30.29       35.98      3.73 o
  11   3   3        3.92        3.56      4.50 o
 -11   4   3        7.36        4.78      3.46 o
 -10   4   3        3.58        3.82      4.12 o
  -9   4   3        5.00        7.24      2.61 o
  -8   4   3       57.93       53.60      3.58 o
  -7   4   3       16.55       16.72      2.36 o
  -6   4   3       75.99       74.88      3.22 o
  -5   4   3      221.55      230.62      4.78 o
  -4   4   3      343.69      331.82      5.30 o
  -3   4   3      345.82      363.58      5.55 o
  -2   4   3       29.44       24.41      1.98 o
  -1   4   3       25.97       23.75      1.79 o
   0   4   3       70.64       75.00      2.56 o
   1   4   3      167.10      186.14      3.72 o
   2   4   3       21.59       28.30      2.05 o
   3   4   3      148.06      157.27      3.71 o
   4   4   3       36.34       41.74      2.54 o
   5   4   3        3.19        1.41      2.76 o
   6   4   3        6.68       10.07      2.32 o
   7   4   3        7.97        1.36      3.54 o
   8   4   3        0.23       -1.51      3.59 o
   9   4   3       14.44       21.29      3.13 o
  10   4   3        3.42        7.36      3.03 o
 -11   5   3        0.02       -0.29      4.34 o
 -10   5   3        2.41       -2.92      4.60 o
  -9   5   3        5.83        3.83      4.14 o
  -8   5   3        1.14       -3.82      3.82 o
  -7   5   3        0.19        0.80      3.52 o
  -6   5   3       51.44       58.85      3.33 o
  -5   5   3        5.00        2.56      3.11 o
  -4   5   3        0.71        0.64      2.84 o
  -3   5   3       73.30       77.37      2.44 o
  -2   5   3       24.15       22.68      2.37 o
  -1   5   3       20.71       25.27      2.27 o
   0   5   3      180.35      208.23      4.38 o
   1   5   3        8.81       10.28      2.08 o
   2   5   3        2.41        3.47      1.95 o
   3   5   3        8.54       10.28      2.10 o
   4   5   3       10.86        9.99      2.36 o
   5   5   3      141.64      147.06      4.53 o
   6   5   3       14.76       14.55      2.70 o
   7   5   3        0.03        1.77      2.50 o
   8   5   3       13.52       17.15      3.22 o
   9   5   3        0.81        2.41      3.96 o
  -9   6   3       20.70       23.22      3.65 o
  -8   6   3       24.72       21.27      3.56 o
  -7   6   3       37.12       37.97      3.67 o
  -6   6   3       97.54       94.56      4.43 o
  -5   6   3      165.10      150.43      5.01 o
  -4   6   3       14.49       17.86      2.73 o
  -3   6   3       58.02       54.13      2.30 o
  -2   6   3      226.61      230.00      5.39 o
  -1   6   3       29.09       26.47      2.81 o
   0   6   3        5.93        6.56      2.42 o
   1   6   3      285.36      292.12      6.19 o
   2   6   3        3.14       -0.93      3.50 o
   3   6   3       44.30       45.34      3.38 o
   4   6   3       91.39       86.95      4.33 o
   5   6   3        0.66        1.31      3.39 o
   6   6   3       17.29       17.17      3.27 o
   7   6   3        3.50        2.29      3.86 o
   8   6   3        1.01       -1.93      4.47 o
  -8   7   3        8.39        0.29      5.12 o
  -7   7   3       24.09       24.80      3.52 o
  -6   7   3       41.40       37.91      4.08 o
  -5   7   3        2.22        5.73      2.86 o
  -4   7   3       70.70       74.86      4.09 o
  -3   7   3       97.75       93.28      3.48 o
  -2   7   3       11.81       13.98      2.94 o
  -1   7   3      229.03      206.46      5.98 o
   0   7   3       16.57       14.57      3.01 o
   1   7   3       53.73       56.31      3.65 o
   2   7   3      130.65      130.28      5.10 o
   3   7   3       28.81       27.03      3.47 o
   4   7   3       15.70       11.97      3.46 o
   5   7   3       67.49       61.52      4.42 o
   6   7   3        2.41       -3.01      4.45 o
   7   7   3        4.39        7.59      3.05 o
  -5   8   3       15.97       16.97      3.69 o
  -4   8   3        0.24        2.36      2.98 o
  -3   8   3        9.32       10.43      2.36 o
  -2   8   3       17.50       12.97      3.44 o
  -1   8   3        8.44        7.59      3.11 o
   0   8   3        1.77       -3.14      4.25 o
   1   8   3       12.26       12.99      3.29 o
   2   8   3        1.39        3.22      4.20 o
   3   8   3       28.44       21.70      4.00 o
   4   8   3        4.08        0.28      5.05 o
 -13   0   4       18.92       17.73      3.61 o
 -12   0   4        0.16       -0.73      3.80 o
 -11   0   4      159.45      163.96      5.35 o
 -10   0   4        9.12        7.63      2.47 o
  -9   0   4        5.88        7.11      2.10 o
  -8   0   4       26.95       29.59      2.11 o
  -7   0   4      534.60      481.95      5.86 o
  -6   0   4      254.15      250.25      3.87 o
  -5   0   4     1737.41     1691.89     12.19 o
  -4   0   4      281.70      339.04      2.44 o
  -3   0   4     2659.83     2517.48     11.24 o
  -2   0   4    17589.84    15950.48     24.06 o
  -1   0   4       36.65       18.47      0.79 o
   0   0   4     3241.76     3131.00      9.82 o
   1   0   4     7409.31     6471.74     16.31 o
   2   0   4     2905.96     3125.65     13.24 o
   3   0   4     1543.69     1431.07     10.34 o
   4   0   4     1842.98     1641.89     12.48 o
   5   0   4        3.63        2.08      1.46 o
   6   0   4     2355.37     2162.27     17.85 o
   7   0   4        2.02        4.18      1.90 o
   8   0   4       75.54       74.32      3.43 o
   9   0   4       51.47       53.16      3.31 o
  10   0   4       51.71       55.80      3.87 o
  11   0   4        1.33       -0.77      4.25 o
  12   0   4       17.37       19.98      3.82 o
 -13   1   4        0.77       -0.28      4.07 o
 -12   1   4       21.67       29.94      3.29 o
 -11   1   4        0.21       -3.48      3.63 o
 -10   1   4       12.79       14.21      2.42 o
  -9   1   4       49.46       53.29      2.86 o
  -8   1   4       11.65        8.42      1.93 o
  -7   1   4       14.08       14.03      1.81 o
  -6   1   4      674.48      657.72      6.85 o
  -5   1   4      378.32      421.42      4.51 o
  -4   1   4      221.49      200.16      3.83 o
  -3   1   4       26.33       20.90      1.12 o
  -2   1   4     5232.84     5857.59     16.19 o
  -1   1   4     8467.59     9147.56     18.71 o
   0   1   4     1649.56     1734.93      8.38 o
   1   1   4      772.27      803.67      6.36 o
   2   1   4      257.89      206.47      2.64 o
   3   1   4      105.11      110.36      2.27 o
   4   1   4        0.56        1.38      1.64 o
   5   1   4     1096.62     1053.53     10.07 o
   6   1   4       41.15       39.93      2.32 o
   7   1   4       18.03       11.89      2.25 o
   8   1   4      103.13       91.07      3.86 o
   9   1   4       21.87       25.99      2.86 o
  10   1   4       14.54       18.66      2.86 o
  11   1   4       15.67       18.21      3.26 o
  12   1   4        0.86        3.22      4.23 o
 -13   2   4        1.75       -0.15      3.19 o
 -12   2   4        0.36       -0.51      3.86 o
 -11   2   4        3.71       -3.86      4.16 o
 -10   2   4        1.19       -1.39      3.50 o
  -9   2   4        8.34        4.31      2.10 o
  -8   2   4       79.43       79.03      3.11 o
  -7   2   4        1.15       -0.13      2.34 o
  -6   2   4       42.50       42.02      2.11 o
  -5   2   4      233.01      263.76      3.97 o
  -4   2   4       17.07       17.24      1.00 o
  -3   2   4      527.22      549.43      5.71 o
  -2   2   4      168.21      206.49      2.75 o
  -1   2   4       24.83       35.39      1.35 o
   0   2   4       38.54       36.91      1.35 o
   1   2   4      484.33      600.26      5.61 o
   2   2   4      991.00     1104.60      9.41 o
   3   2   4      193.22      208.52      3.32 o
   4   2   4        3.50        6.30      1.41 o
   5   2   4        3.94        2.72      1.56 o
   6   2   4       36.66       35.73      2.47 o
   7   2   4       29.92       27.64      2.54 o
   8   2   4        0.14        2.41      2.73 o
   9   2   4        1.56       -3.82      3.82 o
  10   2   4        0.02        3.31      3.58 o
  11   2   4        0.66        1.62      4.22 o
 -12   3   4        0.24        5.01      2.97 o
 -11   3   4        2.03       -2.66      4.44 o
 -10   3   4       18.91       18.37      3.02 o
  -9   3   4        9.47        8.04      2.66 o
  -8   3   4        3.58        2.61      1.99 o
  -7   3   4        0.01       -2.94      2.94 o
  -6   3   4       90.72       96.85      3.25 o
  -5   3   4       52.90       57.03      2.43 o
  -4   3   4      312.49      327.04      3.23 o
  -3   3   4      267.67      296.22      4.11 o
  -2   3   4        6.87        5.08      1.31 o
  -1   3   4      622.60      745.56      7.11 o
   0   3   4     1548.08     1990.60     13.42 o
   1   3   4      307.42      366.47      4.31 o
   2   3   4      321.82      376.72      4.60 o
   3   3   4       28.27       32.13      1.96 o
   4   3   4      196.09      196.04      3.97 o
   5   3   4      260.49      266.31      4.97 o
   6   3   4      164.93      144.11      4.27 o
   7   3   4       23.37       23.96      2.61 o
   8   3   4       50.14       43.77      3.49 o
   9   3   4        3.70        3.40      3.66 o
  10   3   4        0.21        0.00      3.79 o
  11   3   4       12.09       18.99      3.58 o
 -12   4   4        0.01       -2.33      4.87 o
 -11   4   4       42.21       51.11      4.07 o
 -10   4   4       20.58       18.28      3.37 o
  -9   4   4       10.24       10.43      2.71 o
  -8   4   4      130.96      144.40      4.76 o
  -7   4   4       80.45       80.50      3.49 o
  -6   4   4       25.13       28.43      2.55 o
  -5   4   4      467.16      491.64      6.57 o
  -4   4   4      592.78      618.72     13.60 o
  -3   4   4      661.85      725.59      7.16 o
  -2   4   4      339.30      419.13      5.38 o
  -1   4   4      146.95      166.03      3.46 o
   0   4   4      158.66      183.61      3.61 o
   1   4   4      530.24      635.80      6.55 o
   2   4   4       33.81       42.40      2.30 o
   3   4   4      206.00      215.74      4.38 o
   4   4   4      161.37      156.13      4.09 o
   5   4   4        0.73       -1.93      3.03 o
   6   4   4       63.73       65.17      3.41 o
   7   4   4       37.01       34.25      3.02 o
   8   4   4        9.98       15.09      2.88 o
   9   4   4        1.35        6.68      2.98 o
  10   4   4       17.89       17.90      3.72 o
 -11   5   4        4.39        4.32      4.49 o
 -10   5   4        1.87        4.17      4.36 o
  -9   5   4       51.92       52.75      3.87 o
  -8   5   4        0.06       -3.57      3.57 o
  -7   5   4       67.64       67.46      3.58 o
  -6   5   4       51.98       55.70      3.35 o
  -5   5   4       41.68       44.96      2.93 o
  -4   5   4       53.17       55.10      2.03 o
  -3   5   4       46.69       57.91      2.81 o
  -2   5   4       34.65       41.73      2.57 o
  -1   5   4       35.32       35.73      2.43 o
   0   5   4      162.62      179.81      4.25 o
   1   5   4        0.00        0.73      2.50 o
   2   5   4       82.73       83.58      3.27 o
   3   5   4      214.00      214.84      4.94 o
   4   5   4        6.14        4.12      2.31 o
   5   5   4        1.10       -0.76      3.23 o
   6   5   4       64.55       61.53      3.72 o
   7   5   4        8.87       10.66      2.73 o
   8   5   4       55.68       59.29      4.28 o
   9   5   4        0.38        0.27      4.19 o
  -9   6   4        0.45       -1.91      4.61 o
  -8   6   4        3.54        3.62      3.22 o
  -7   6   4        0.00       -3.00      3.90 o
  -6   6   4        1.35       -2.83      4.01 o
  -5   6   4        0.01       -4.11      4.11 o
  -4   6   4       45.63       42.31      6.55 o
  -3   6   4       33.87       29.63      3.00 o
  -2   6   4        0.57        0.36      2.48 o
  -1   6   4       77.12       76.37      3.66 o
   0   6   4       25.90       24.46      2.83 o
   1   6   4       18.88       18.71      2.81 o
   2   6   4       17.25       13.82      2.72 o
   3   6   4       26.38       23.73      3.15 o
   4   6   4        0.23        4.70      2.50 o
   5   6   4        0.08       -2.23      3.95 o
   6   6   4        0.54       -0.48      4.19 o
   7   6   4        3.48        2.59      4.00 o
   8   6   4        0.55       -3.38      4.67 o
  -8   7   4        0.12        2.88      4.32 o
  -7   7   4        0.70        1.63      3.33 o
  -6   7   4        6.65        6.02      3.35 o
  -5   7   4        2.17       -2.44      3.89 o
  -4   7   4        7.39        7.69      3.44 o
  -3   7   4        1.64       -2.71      4.33 o
  -2   7   4       45.91       43.45      3.64 o
  -1   7   4       12.85       16.82      3.04 o
   0   7   4        9.39        5.98      2.92 o
   1   7   4        1.89        1.77      2.75 o
   2   7   4       10.34        9.37      3.15 o
   3   7   4       32.46       34.22      3.77 o
   4   7   4        1.29       -2.97      4.29 o
   5   7   4        0.28       -2.61      4.64 o
   6   7   4        0.49        8.21      2.81 o
  -5   8   4        8.32        9.93      3.62 o
  -4   8   4        7.39        5.98      2.77 o
  -3   8   4        6.29        4.99      3.14 o
  -2   8   4       11.19        8.48      3.40 o
  -1   8   4        0.43       -4.38      4.38 o
   0   8   4        5.06        6.54      3.21 o
   1   8   4       13.75       12.58      3.46 o
   2   8   4        0.84       -0.81      4.74 o
   3   8   4        1.77       -1.39      4.83 o
   4   8   4       12.97       12.38      3.61 o
 -13   1   5        0.98        0.83      4.40 o
 -12   1   5        9.74       14.38      2.92 o
 -11   1   5       11.34       13.03      2.81 o
 -10   1   5        0.02       -2.08      3.38 o
  -9   1   5        1.24       -1.31      2.88 o
  -8   1   5      145.03      145.91      3.81 o
  -7   1   5       14.30       10.09      1.78 o
  -6   1   5       35.20       31.73      1.91 o
  -5   1   5      299.93      306.56      2.93 o
  -4   1   5      346.09      324.65      3.62 o
  -3   1   5      377.51      493.97      4.80 o
  -2   1   5      414.21      431.34      4.07 o
  -1   1   5       30.28       58.70      1.37 o
   0   1   5       73.06       90.54      1.63 o
   1   1   5     2331.79     2482.77     11.75 o
   2   1   5      206.21      231.04      2.97 o
   3   1   5      104.17       98.82      2.30 o
   4   1   5      270.75      234.76      3.71 o
   5   1   5       84.40       75.73      2.72 o
   6   1   5      130.75      123.39      3.53 o
   7   1   5        4.85        4.76      2.09 o
   8   1   5       34.64       28.20      2.81 o
   9   1   5        1.81        5.58      2.35 o
  10   1   5        1.28        2.50      2.50 o
  11   1   5       32.59       27.86      4.08 o
 -13   2   5       11.96       16.74      3.57 o
 -12   2   5       11.91       10.48      3.15 o
 -11   2   5       25.31       32.92      3.20 o
 -10   2   5       64.87       68.52      3.62 o
  -9   2   5       23.48       22.49      2.35 o
  -8   2   5       25.54       26.58      2.43 o
  -7   2   5      226.97      230.57      4.45 o
  -6   2   5        9.78        6.85      1.60 o
  -5   2   5      386.21      359.80      3.20 o
  -4   2   5      939.65     1000.97      9.61 o
  -3   2   5      517.75      537.90      5.67 o
  -2   2   5      773.58      847.75      7.61 o
  -1   2   5     1008.47     1197.83      8.85 o
   0   2   5      452.30      515.24      5.18 o
   1   2   5      397.94      406.72      3.97 o
   2   2   5      626.87      741.45      7.01 o
   3   2   5        3.04        1.50      1.21 o
   4   2   5     1072.88     1061.82      9.89 o
   5   2   5        8.58        5.77      1.76 o
   6   2   5      290.94      281.37      5.23 o
   7   2   5       60.46       56.06      3.08 o
   8   2   5        2.08        2.31      2.16 o
   9   2   5       16.65       18.01      2.61 o
  10   2   5       28.40       30.66      3.69 o
  11   2   5        0.32        0.69      2.95 o
 -12   3   5        8.88        4.41      3.56 o
 -11   3   5        7.19        3.56      4.25 o
 -10   3   5       39.20       44.41      3.41 o
  -9   3   5       98.93       94.20      4.14 o
  -8   3   5        3.40       -2.32      2.84 o
  -7   3   5       81.73       92.67      3.23 o
  -6   3   5     1047.73     1027.03      9.85 o
  -5   3   5       78.66       75.62      2.74 o
  -4   3   5       47.74       39.33      2.07 o
  -3   3   5      580.94      649.32      6.45 o
  -2   3   5       74.24       92.71      2.39 o
  -1   3   5      665.52      745.04      7.27 o
   0   3   5      759.58      860.86      7.88 o
   1   3   5      194.96      241.78      3.64 o
   2   3   5      639.41      697.31      6.95 o
   3   3   5      312.73      311.56      4.64 o
   4   3   5       10.45       14.76      1.71 o
   5   3   5       44.64       42.22      2.75 o
   6   3   5       73.89       66.26      3.22 o
   7   3   5        0.34        0.19      3.09 o
   8   3   5       62.59       62.39      3.83 o
   9   3   5       17.46       16.71      2.95 o
  10   3   5        2.86        0.78      4.26 o
  11   3   5        9.40       13.87      3.35 o
 -12   4   5        4.18        5.03      3.18 o
 -11   4   5        0.06        0.64      2.93 o
 -10   4   5       19.52       21.46      3.14 o
  -9   4   5       43.80       39.94      3.58 o
  -8   4   5       52.03       52.16      3.28 o
  -7   4   5        8.68        7.70      2.32 o
  -6   4   5        8.63        8.23      2.09 o
  -5   4   5       28.75       30.99      2.05 o
  -4   4   5      177.09      186.21      4.15 o
  -3   4   5        0.45        0.73      2.34 o
  -2   4   5      481.95      507.62      5.94 o
  -1   4   5       15.95       23.10      2.00 o
   0   4   5        1.81        2.77      1.55 o
   1   4   5      553.01      586.74      6.42 o
   2   4   5      324.79      352.75      5.27 o
   3   4   5        3.47        4.62      1.80 o
   4   4   5      116.84      125.18      3.95 o
   5   4   5        0.90       -2.34      3.11 o
   6   4   5        9.16        7.31      2.44 o
   7   4   5        9.13        9.55      2.62 o
   8   4   5        0.33        2.52      3.63 o
   9   4   5        9.13        7.40      3.12 o
  10   4   5        0.66       -1.97      4.35 o
 -11   5   5        1.18       -4.25      4.53 o
 -10   5   5        5.31        0.00      4.24 o
  -9   5   5        1.99        6.98      2.73 o
  -8   5   5        0.62       -0.53      2.57 o
  -7   5   5        0.13       -3.65      3.65 o
  -6   5   5       90.47       89.39      4.10 o
  -5   5   5        3.83        1.36      1.69 o
  -4   5   5       58.09       59.16      3.02 o
  -3   5   5        2.24        4.79      1.86 o
  -2   5   5      128.77      136.39      3.74 o
  -1   5   5       88.40       95.02      3.37 o
   0   5   5        0.03       -1.17      2.58 o
   1   5   5        5.56        3.81      2.07 o
   2   5   5       11.18       15.56      2.15 o
   3   5   5        6.85        8.11      2.22 o
   4   5   5       16.62       14.29      2.43 o
   5   5   5        0.00        4.78      2.15 o
   6   5   5       26.64       25.83      3.15 o
   7   5   5        3.67        3.84      2.75 o
   8   5   5        6.14        9.19      3.25 o
   9   5   5        8.80       10.52      3.12 o
 -10   6   5       10.73       13.48      3.74 o
  -9   6   5        2.32        5.37      2.92 o
  -8   6   5       67.82       67.84      4.39 o
  -7   6   5       23.93       23.01      3.37 o
  -6   6   5        1.35       -1.96      3.75 o
  -5   6   5      206.84      204.88      8.57 o
  -4   6   5      135.14      138.54      4.78 o
  -3   6   5       19.85       24.41      2.79 o
  -2   6   5      292.03      281.49      6.12 o
  -1   6   5       90.80       94.31      3.93 o
   0   6   5       73.04       77.95      3.65 o
   1   6   5      294.43      326.41      6.44 o
   2   6   5      100.59      102.89      4.09 o
   3   6   5       34.13       35.24      3.20 o
   4   6   5       93.08       90.07      4.17 o
   5   6   5       41.52       41.89      3.58 o
   6   6   5       98.02       92.31      4.86 o
   7   6   5        3.37       -4.90      4.90 o
   8   6   5        3.32        0.00      3.54 o
  -8   7   5        2.55        7.78      3.13 o
  -7   7   5       39.92       36.68      4.17 o
  -6   7   5       30.62       23.72      3.78 o
  -5   7   5        4.26        3.97      2.30 o
  -4   7   5       74.16       66.76      4.44 o
  -3   7   5       15.51       13.37      3.21 o
  -2   7   5        7.12        6.58      2.92 o
  -1   7   5       98.03       84.72      4.47 o
   0   7   5       94.92       82.13      4.48 o
   1   7   5        3.22        0.89      4.15 o
   2   7   5      128.49      119.08      5.08 o
   3   7   5       68.40       65.03      4.25 o
   4   7   5        5.94        1.51      4.62 o
   5   7   5       18.41       14.53      3.72 o
   6   7   5       22.39       18.85      3.70 o
  -5   8   5        0.97        2.44      2.64 o
  -4   8   5       12.56        9.03      3.52 o
  -3   8   5        9.22       10.43      3.36 o
  -2   8   5        3.83        0.00      4.71 o
  -1   8   5        3.64        1.32      4.17 o
   0   8   5       11.24       12.54      3.23 o
   1   8   5        0.87       -1.07      4.25 o
   2   8   5        6.02        1.37      4.81 o
   3   8   5       11.59        8.81      3.56 o
 -13   0   6       16.24       20.01      3.45 o
 -12   0   6       12.33       11.95      3.33 o
 -11   0   6       23.65       21.37      3.17 o
 -10   0   6      209.56      221.57      5.30 o
  -9   0   6        7.52        6.49      2.06 o
  -8   0   6      164.76      173.76      4.05 o
  -7   0   6       15.82       13.09      1.75 o
  -6   0   6       63.38       44.50      1.39 o
  -5   0   6     1732.55     1576.25     11.81 o
  -4   0   6      493.08      445.32      4.44 o
  -3   0   6      162.60      127.17      2.00 o
  -2   0   6       42.92       18.86      0.97 o
  -1   0   6     4323.50     4146.33     13.42 o
   0   0   6      973.13      875.34      6.50 o
   1   0   6      215.57      171.87      2.32 o
   2   0   6       12.92       13.83      1.08 o
   3   0   6      572.27      608.99      5.76 o
   4   0   6     1376.98     1280.10     11.95 o
   5   0   6     1076.74      963.63     10.10 o
   6   0   6      311.29      306.96      5.23 o
   7   0   6      509.80      471.93      6.93 o
   8   0   6        1.70       -1.66      3.25 o
   9   0   6       47.12       49.76      3.47 o
  10   0   6       77.25       85.03      4.60 o
  11   0   6        0.06        0.55      4.53 o
 -13   1   6        0.56       -4.26      4.26 o
 -12   1   6       20.22       27.66      3.27 o
 -11   1   6       48.17       43.45      3.61 o
 -10   1   6       36.26       39.93      3.11 o
  -9   1   6       55.69       59.39      3.04 o
  -8   1   6      114.85      107.70      3.38 o
  -7   1   6      114.24      127.46      3.30 o
  -6   1   6      515.97      500.28      4.01 o
  -5   1   6       35.71       34.59      1.65 o
  -4   1   6     1586.04     1630.17     11.16 o
  -3   1   6      389.37      388.34      3.91 o
  -2   1   6       23.08       34.36      1.24 o
  -1   1   6       66.52       54.25      1.42 o
   0   1   6      478.63      430.73      4.26 o
   1   1   6       54.61       55.20      1.57 o
   2   1   6     1679.56     1680.21     11.41 o
   3   1   6      195.96      170.97      3.02 o
   4   1   6       74.30       70.06      2.40 o
   5   1   6       13.83       16.68      1.94 o
   6   1   6      443.46      418.73      6.16 o
   7   1   6       28.41       27.30      2.57 o
   8   1   6       18.84       19.27      2.58 o
   9   1   6       26.34       26.96      3.06 o
  10   1   6        1.75        3.19      4.04 o
  11   1   6       15.61       20.90      3.69 o
 -13   2   6        5.03        2.80      3.40 o
 -12   2   6        0.62        1.49      4.08 o
 -11   2   6        0.00        0.89      3.61 o
 -10   2   6        0.09        0.98      2.35 o
  -9   2   6        0.89       -3.02      3.02 o
  -8   2   6       37.35       41.44      2.48 o
  -7   2   6        0.04       -2.45      2.45 o
  -6   2   6        7.70        7.17      1.10 o
  -5   2   6      246.66      241.98      3.86 o
  -4   2   6     1375.39     1475.10     11.71 o
  -3   2   6      517.74      595.06      6.06 o
  -2   2   6       39.59       63.97      1.75 o
  -1   2   6      157.52      187.11      2.71 o
   0   2   6       58.52       72.92      1.83 o
   1   2   6      173.58      195.54      2.96 o
   2   2   6      336.73      333.67      4.05 o
   3   2   6       22.54       23.83      1.62 o
   4   2   6       66.06       62.75      2.46 o
   5   2   6       21.98       21.56      2.03 o
   6   2   6       18.74       15.86      2.23 o
   7   2   6        5.03        9.91      2.13 o
   8   2   6        2.10        6.50      2.30 o
   9   2   6        0.07       -2.93      3.57 o
  10   2   6        3.43       -0.51      4.34 o
  11   2   6        0.60       -4.53      4.53 o
 -12   3   6       38.38       40.20      4.18 o
 -11   3   6        8.27        7.48      2.96 o
 -10   3   6       16.03       15.46      2.91 o
  -9   3   6       31.87       32.66      3.04 o
  -8   3   6       16.52       18.91      2.32 o
  -7   3   6        3.25        5.51      1.88 o
  -6   3   6      903.23      885.50      8.87 o
  -5   3   6      343.79      353.18      5.09 o
  -4   3   6      282.48      309.05      4.45 o
  -3   3   6       91.38      108.74      2.70 o
  -2   3   6      333.60      367.48      4.37 o
  -1   3   6      336.53      403.35      4.62 o
   0   3   6        1.41        0.83      1.96 o
   1   3   6       98.34       96.46      2.58 o
   2   3   6      235.76      246.80      4.04 o
   3   3   6       37.08       35.22      2.14 o
   4   3   6       45.79       44.81      2.43 o
   5   3   6      333.78      305.81      5.53 o
   6   3   6       82.11       75.57      3.52 o
   7   3   6        1.09       -3.42      3.42 o
   8   3   6        4.82        0.64      3.97 o
   9   3   6       19.11       26.45      3.34 o
  10   3   6        1.40        4.44      3.04 o
 -12   4   6        1.99       -3.40      4.22 o
 -11   4   6       19.58       20.40      3.49 o
 -10   4   6       22.65       21.63      3.15 o
  -9   4   6        0.24       -1.03      3.49 o
  -8   4   6       75.91       77.00      3.75 o
  -7   4   6      128.30      135.49      4.27 o
  -6   4   6        0.36        0.29      1.87 o
  -5   4   6      215.19      216.31      4.65 o
  -4   4   6      272.11      301.26      4.98 o
  -3   4   6       16.23       22.04      1.90 o
  -2   4   6      311.96      357.34      5.10 o
  -1   4   6     1074.33     1216.19     11.05 o
   0   4   6      122.87      125.31      3.29 o
   1   4   6      499.57      538.00      6.26 o
   2   4   6       40.50       39.85      2.50 o
   3   4   6      233.41      232.44      4.71 o
   4   4   6      768.12      768.92      8.60 o
   5   4   6       68.51       60.74      3.25 o
   6   4   6       41.67       41.45      3.09 o
   7   4   6       52.08       47.02      3.52 o
   8   4   6       28.95       22.93      3.47 o
   9   4   6       18.11       20.63      3.59 o
  10   4   6       11.08       15.07      3.54 o
 -11   5   6        2.10        0.00      4.51 o
 -10   5   6        4.39        8.38      3.00 o
  -9   5   6        7.19        9.94      2.86 o
  -8   5   6       51.56       49.39      3.58 o
  -7   5   6       10.94       14.16      2.63 o
  -6   5   6      200.74      197.68      3.71 o
  -5   5   6       17.19       18.53      2.45 o
  -4   5   6       11.23       10.80      2.05 o
  -3   5   6      195.96      186.77      4.42 o
  -2   5   6        0.90        1.19      2.73 o
  -1   5   6      115.37      130.09      3.67 o
   0   5   6      293.95      301.27      5.34 o
   1   5   6       35.24       37.90      2.60 o
   2   5   6       56.99       60.20      3.02 o
   3   5   6      115.96      125.95      4.08 o
   4   5   6        0.66        0.92      3.00 o
   5   5   6       30.66       30.99      3.16 o
   6   5   6        0.78       -0.44      3.62 o
   7   5   6        3.02        1.44      3.80 o
   8   5   6       12.38       13.47      3.30 o
   9   5   6        7.55        8.19      3.40 o
 -10   6   6        2.97        2.75      3.40 o
  -9   6   6        1.07       -4.44      4.44 o
  -8   6   6        0.99        1.50      4.19 o
  -7   6   6        0.16        2.56      3.86 o
  -6   6   6        9.09       11.14      3.48 o
  -5   6   6        1.40        3.81      2.75 o
  -4   6   6        0.42        2.15      3.80 o
  -3   6   6       32.93       38.30      3.22 o
  -2   6   6       75.24       70.79      3.72 o
  -1   6   6        0.49        2.02      3.45 o
   0   6   6       26.78       27.73      2.82 o
   1   6   6        2.02        3.40      3.70 o
   2   6   6       10.01       10.59      2.66 o
   3   6   6        5.19        6.69      2.59 o
   4   6   6        8.03       10.28      2.86 o
   5   6   6        4.04       -0.94      4.26 o
   6   6   6        8.76       14.34      3.26 o
   7   6   6        0.63        1.09      4.60 o
  -8   7   6        0.03        0.86      4.85 o
  -7   7   6        3.90        9.22      3.09 o
  -6   7   6        5.87        2.83      3.19 o
  -5   7   6        0.56       -4.59      4.59 o
  -4   7   6        4.61        0.00      4.46 o
  -3   7   6        9.18       12.40      3.03 o
  -2   7   6        2.41        2.90      3.94 o
  -1   7   6        0.00        2.23      3.77 o
   0   7   6       25.22       19.33      3.34 o
   1   7   6        0.34        7.70      2.59 o
   2   7   6        1.66        4.00      2.92 o
   3   7   6        0.39       -0.49      4.35 o
   4   7   6        3.85        1.41      3.33 o
   5   7   6        0.00        5.57      3.21 o
   6   7   6        1.03        3.62      3.35 o
  -5   8   6        1.20       -4.80      4.80 o
  -4   8   6       14.05       10.88      3.58 o
  -3   8   6        0.26       -1.37      4.68 o
  -2   8   6       12.85        0.53      5.08 o
  -1   8   6       10.12        8.37      3.42 o
   0   8   6        0.16        2.39      4.20 o
   1   8   6       18.19       22.69      3.55 o
   2   8   6       10.79        3.63      4.94 o
   3   8   6        0.26       -2.02      4.62 o
 -13   1   7        8.29        2.41      4.32 o
 -12   1   7       15.31       17.87      3.46 o
 -11   1   7       62.08       63.57      4.11 o
 -10   1   7        1.70        0.19      3.13 o
  -9   1   7       22.25       16.75      2.37 o
  -8   1   7      101.27       95.09      3.29 o
  -7   1   7       82.04       76.98      1.93 o
  -6   1   7      101.33       92.98      2.75 o
  -5   1   7       25.36       17.01      1.41 o
  -4   1   7      292.83      307.17      3.57 o
  -3   1   7       69.82       53.53      1.65 o
  -2   1   7       22.09       20.61      1.13 o
  -1   1   7     2817.67     2922.52     12.97 o
   0   1   7        0.05        0.60      1.20 o
   1   1   7      283.20      315.41      3.46 o
   2   1   7      855.55      891.84      8.78 o
   3   1   7        1.57        0.57      1.81 o
   4   1   7      117.05      106.66      2.90 o
   5   1   7      474.34      438.00      6.01 o
   6   1   7       14.78       15.84      2.08 o
   7   1   7       30.25       27.66      2.57 o
   8   1   7        8.57       14.14      2.36 o
   9   1   7        2.61       -3.99      3.99 o
  10   1   7        7.18       11.32      3.10 o
  11   1   7        9.90       18.60      3.55 o
 -13   2   7       10.80       14.62      3.45 o
 -12   2   7       10.29        8.95      3.04 o
 -11   2   7        7.67       10.10      2.77 o
 -10   2   7       68.67       64.68      3.66 o
  -9   2   7        4.29        9.12      1.98 o
  -8   2   7       10.89       12.57      1.91 o
  -7   2   7       55.47       57.17      1.90 o
  -6   2   7       34.09       26.66      2.09 o
  -5   2   7      292.99      278.59      4.11 o
  -4   2   7       20.50       27.39      1.73 o
  -3   2   7      896.40     1015.69      9.28 o
  -2   2   7      493.85      608.26      6.03 o
  -1   2   7     1511.59     1695.27     11.32 o
   0   2   7       50.49       58.30      1.77 o
   1   2   7      147.09      138.90      2.69 o
   2   2   7        2.51        4.52      1.20 o
   3   2   7       28.86       28.00      1.81 o
   4   2   7      402.85      397.50      5.41 o
   5   2   7      291.04      261.70      4.97 o
   6   2   7       15.86       16.14      2.17 o
   7   2   7       95.35       88.93      3.64 o
   8   2   7        7.25        5.17      2.52 o
   9   2   7       23.36       25.57      3.22 o
  10   2   7        9.96       11.58      3.38 o
 -13   3   7        1.94        2.03      2.98 o
 -12   3   7       26.32       21.99      3.80 o
 -11   3   7        5.20        7.85      2.79 o
 -10   3   7        1.35        4.99      2.22 o
  -9   3   7      117.83      127.30      4.35 o
  -8   3   7       47.97       46.58      2.94 o
  -7   3   7        2.23        1.39      1.79 o
  -6   3   7      530.84      537.54      6.70 o
  -5   3   7      428.08      432.76      5.66 o
  -4   3   7      535.66      525.72      5.73 o
  -3   3   7      830.97      860.05      8.48 o
  -2   3   7      215.19      235.29      3.72 o
  -1   3   7     1011.48     1115.16     10.71 o
   0   3   7      792.79      801.56      8.08 o
   1   3   7      745.63      803.25      8.29 o
   2   3   7      400.39      413.03      5.26 o
   3   3   7      400.73      398.59      5.53 o
   4   3   7       20.08       19.23      2.08 o
   5   3   7      108.79      103.11      3.81 o
   6   3   7      127.75      125.09      4.15 o
   7   3   7        3.36        2.74      2.31 o
   8   3   7        5.48        7.99      2.66 o
   9   3   7       39.19       41.36      3.79 o
  10   3   7        0.09       -4.26      4.26 o
 -12   4   7        0.56       -1.42      4.62 o
 -11   4   7        0.25        1.02      4.31 o
 -10   4   7       11.65        8.35      3.11 o
  -9   4   7        3.50        7.63      2.39 o
  -8   4   7      127.87      130.28      4.53 o
  -7   4   7       14.92       11.92      1.75 o
  -6   4   7       14.01       10.48      2.14 o
  -5   4   7      174.45      162.75      4.17 o
  -4   4   7       28.78       31.08      2.29 o
  -3   4   7       15.17       14.04      1.85 o
  -2   4   7      813.48      824.28      8.42 o
  -1   4   7      130.92      138.78      3.52 o
   0   4   7       35.92       38.99      2.35 o
   1   4   7      136.64      136.67      3.65 o
   2   4   7      229.41      239.12      4.69 o
   3   4   7       10.13       14.66      2.14 o
   4   4   7        0.00       -1.46      3.07 o
   5   4   7       19.61       22.09      2.68 o
   6   4   7        4.56        7.23      2.43 o
   7   4   7       18.61       17.67      2.98 o
   8   4   7       24.23       21.86      3.46 o
   9   4   7        1.73       -0.40      2.97 o
 -11   5   7        4.58       -5.05      5.05 o
 -10   5   7        5.43        7.79      3.13 o
  -9   5   7        0.36       -0.24      4.00 o
  -8   5   7        9.11       10.31      2.86 o
  -7   5   7        0.62       -0.90      1.93 o
  -6   5   7       57.54       57.06      3.38 o
  -5   5   7        9.10        1.89      3.38 o
  -4   5   7        4.96        1.77      2.75 o
  -3   5   7       27.10       27.18      2.69 o
  -2   5   7       56.56       57.98      2.91 o
  -1   5   7        0.01       -1.35      2.84 o
   0   5   7      125.88      133.55      4.03 o
   1   5   7        1.62       -1.59      3.22 o
   2   5   7        4.10        6.92      2.15 o
   3   5   7       89.58       80.51      3.72 o
   4   5   7        1.55        9.64      2.14 o
   5   5   7        4.17        3.52      2.59 o
   6   5   7       29.56       32.78      3.47 o
   7   5   7        4.94        3.89      2.98 o
   8   5   7        0.01        6.73      2.75 o
 -10   6   7       20.74       21.08      3.64 o
  -9   6   7        0.18       -4.54      4.54 o
  -8   6   7       42.11       47.61      3.81 o
  -7   6   7       45.49       45.68      2.63 o
  -6   6   7        0.00       -3.77      3.77 o
  -5   6   7       74.61       69.95      3.95 o
  -4   6   7       68.47       65.48      3.59 o
  -3   6   7        1.03        4.08      2.28 o
  -2   6   7      115.81      111.76      4.37 o
  -1   6   7      329.61      331.63      6.53 o
   0   6   7       47.96       45.12      3.26 o
   1   6   7       62.04       68.22      3.70 o
   2   6   7      139.39      143.29      4.74 o
   3   6   7        3.29       -2.75      3.76 o
   4   6   7       68.48       70.63      4.27 o
   5   6   7       21.43       23.98      3.59 o
   6   6   7        1.20       -4.61      4.61 o
   7   6   7       54.03       55.43      4.65 o
  -8   7   7       30.04       25.92      3.96 o
  -7   7   7        5.36        5.04      2.25 o
  -6   7   7       43.43       43.51      4.03 o
  -5   7   7       40.99       29.07      3.74 o
  -4   7   7       15.56       10.98      3.20 o
  -3   7   7      239.82      219.65      6.46 o
  -2   7   7        5.09        5.10      2.89 o
  -1   7   7       27.64       36.71      3.40 o
   0   7   7      125.55      109.62      5.05 o
   1   7   7       15.99       14.76      3.07 o
   2   7   7       28.93       32.02      3.47 o
   3   7   7       90.04       80.78      4.96 o
   4   7   7        1.71        1.57      4.27 o
   5   7   7       21.65       20.57      3.89 o
  -5   8   7        3.38        3.18      4.58 o
  -4   8   7       20.46       16.13      3.69 o
  -3   8   7        0.04        2.72      3.06 o
  -2   8   7        8.63        9.30      3.32 o
  -1   8   7        3.88        3.48      3.18 o
   0   8   7        0.18        4.18      3.03 o
   1   8   7        9.47        3.32      4.65 o
   2   8   7        0.15        0.00      4.92 o
 -13   0   8       50.13       55.00      4.33 o
 -12   0   8       17.59       21.63      3.27 o
 -11   0   8       22.64       21.97      3.11 o
 -10   0   8      122.84      120.79      4.22 o
  -9   0   8       43.87       38.50      2.66 o
  -8   0   8        0.76        1.30      2.76 o
  -7   0   8     1142.19     1072.02     10.58 o
  -6   0   8      145.03      104.12      2.79 o
  -5   0   8     1753.21     1626.59     12.31 o
  -4   0   8       57.81       44.91      1.62 o
  -3   0   8     2516.27     2545.94     13.04 o
  -2   0   8       22.45       42.01      1.41 o
  -1   0   8     4707.69     4329.93     16.02 o
   0   0   8     2773.27     2899.80     13.68 o
   1   0   8     1337.87     1119.16      9.18 o
   2   0   8       84.88       58.39      1.93 o
   3   0   8        7.18       10.50      1.41 o
   4   0   8      808.81      717.79      6.95 o
   5   0   8       38.11       36.63      2.32 o
   6   0   8       15.56       12.20      2.04 o
   7   0   8      135.04      124.38      4.31 o
   8   0   8        1.16       -0.81      3.24 o
   9   0   8        0.21       -2.08      3.28 o
  10   0   8       47.06       44.07      4.45 o
  11   0   8        8.81       11.99      3.49 o
 -13   1   8        4.10        4.02      4.48 o
 -12   1   8       21.18       22.96      3.29 o
 -11   1   8       28.64       34.47      3.32 o
 -10   1   8        1.07        0.93      3.11 o
  -9   1   8       11.21       14.10      2.02 o
  -8   1   8      107.78      105.64      2.40 o
  -7   1   8       42.71       43.86      2.30 o
  -6   1   8      533.41      516.70      5.66 o
  -5   1   8      410.59      378.46      4.44 o
  -4   1   8      137.98      147.75      2.70 o
  -3   1   8     1326.40     1331.76      9.86 o
  -2   1   8      849.10      866.25      7.64 o
  -1   1   8        6.42        8.55      1.01 o
   0   1   8     1974.40     2021.48     11.95 o
   1   1   8        5.72       10.39      1.26 o
   2   1   8       10.39        9.88      1.30 o
   3   1   8      827.57      766.61      8.12 o
   4   1   8      328.17      291.43      4.67 o
   5   1   8      422.12      386.30      5.83 o
   6   1   8       34.28       32.20      2.49 o
   7   1   8        0.72       -3.04      3.04 o
   8   1   8       10.64        9.48      2.70 o
   9   1   8       32.44       35.07      3.36 o
  10   1   8        0.97       -3.96      3.96 o
 -13   2   8        0.02        0.00      4.60 o
 -12   2   8        1.72       -3.68      4.01 o
 -11   2   8        3.75        4.89      2.48 o
 -10   2   8        4.98        8.08      2.36 o
  -9   2   8       10.46        7.50      2.27 o
  -8   2   8       13.73       11.81      1.50 o
  -7   2   8      120.14      125.08      3.61 o
  -6   2   8      206.55      206.79      4.02 o
  -5   2   8       19.29       23.15      1.71 o
  -4   2   8       96.64      102.13      2.46 o
  -3   2   8        4.40        8.79      1.40 o
  -2   2   8      871.60      997.04      9.15 o
  -1   2   8        0.90        4.65      1.05 o
   0   2   8      157.24      181.90      2.96 o
   1   2   8        2.63        2.36      1.06 o
   2   2   8        4.09        1.20      1.73 o
   3   2   8      268.37      257.88      4.26 o
   4   2   8       50.27       51.78      2.45 o
   5   2   8        1.05       -1.03      2.43 o
   6   2   8        0.15        1.33      2.61 o
   7   2   8        0.00       -3.26      3.26 o
   8   2   8       38.10       38.18      3.32 o
   9   2   8        0.04       -0.49      3.84 o
  10   2   8        0.07        0.00      4.01 o
 -13   3   8        2.03       -0.87      4.92 o
 -12   3   8       13.59       20.81      3.44 o
 -11   3   8       17.40       20.30      3.14 o
 -10   3   8        0.86       -0.42      3.48 o
  -9   3   8        7.97        9.78      2.39 o
  -8   3   8       37.57       32.68      1.98 o
  -7   3   8        2.23        0.15      2.78 o
  -6   3   8       49.39       47.88      2.63 o
  -5   3   8     1039.93     1014.69     10.25 o
  -4   3   8       60.77       59.06      2.47 o
  -3   3   8      101.89      117.84      2.91 o
  -2   3   8      442.74      510.19      5.39 o
  -1   3   8       24.83       20.68      1.81 o
   0   3   8      640.98      706.33      7.04 o
   1   3   8       26.42       27.53      1.96 o
   2   3   8      495.20      493.23      5.87 o
   3   3   8      183.89      172.92      4.00 o
   4   3   8      106.02       97.52      3.41 o
   5   3   8       17.46       16.16      2.29 o
   6   3   8      101.65       94.80      3.92 o
   7   3   8       12.32       16.56      2.75 o
   8   3   8        1.53        3.23      2.63 o
   9   3   8        8.07       15.71      2.84 o
  10   3   8        0.45        0.28      4.73 o
 -12   4   8        5.18        7.71      3.06 o
 -11   4   8        4.37        1.26      4.23 o
 -10   4   8       59.41       66.57      4.07 o
  -9   4   8        0.46        0.63      3.38 o
  -8   4   8       32.88       34.30      2.14 o
  -7   4   8      206.61      201.48      4.94 o
  -6   4   8       20.01       24.48      2.34 o
  -5   4   8      398.17      388.95      5.98 o
  -4   4   8      132.74      140.34      3.72 o
  -3   4   8       13.83       11.38      1.98 o
  -2   4   8      217.57      206.10      4.17 o
  -1   4   8      565.31      632.90      6.95 o
   0   4   8       18.63       21.88      1.96 o
   1   4   8      484.46      507.06      6.42 o
   2   4   8      236.40      239.75      4.84 o
   3   4   8       28.21       23.24      2.50 o
   4   4   8        8.69        7.36      2.30 o
   5   4   8      168.08      150.32      4.78 o
   6   4   8        0.03       -0.81      3.49 o
   7   4   8       42.32       41.84      3.75 o
   8   4   8       18.20       15.98      3.40 o
   9   4   8        0.33       -3.33      4.20 o
 -11   5   8       12.15        9.89      3.46 o
 -10   5   8        0.27       -2.32      4.07 o
  -9   5   8       23.60       19.77      3.33 o
  -8   5   8       11.67        9.61      2.87 o
  -7   5   8        1.03        3.71      2.31 o
  -6   5   8        1.03        2.88      2.41 o
  -5   5   8      150.00      150.71      4.53 o
  -4   5   8        7.76       10.93      1.94 o
  -3   5   8      333.51      335.79      5.94 o
  -2   5   8        0.24        2.01      2.81 o
  -1   5   8        4.12        4.89      1.96 o
   0   5   8      132.89      135.49      4.01 o
   1   5   8      296.43      299.39      5.67 o
   2   5   8       19.44       18.61      2.59 o
   3   5   8       56.10       57.59      3.21 o
   4   5   8       55.71       62.52      3.40 o
   5   5   8       59.43       54.98      3.79 o
   6   5   8       57.51       57.17      4.03 o
   7   5   8        3.10        0.26      4.04 o
   8   5   8        6.38        3.06      3.24 o
 -10   6   8        2.23        0.87      5.19 o
  -9   6   8       18.16       16.15      3.69 o
  -8   6   8        5.05        5.87      2.81 o
  -7   6   8        0.19       -3.04      4.13 o
  -6   6   8        3.00        3.73      4.05 o
  -5   6   8        1.84        2.68      3.57 o
  -4   6   8        5.64        0.60      3.90 o
  -3   6   8        4.62       -1.74      3.84 o
  -2   6   8        0.02       -0.57      3.68 o
  -1   6   8        0.97        2.64      3.56 o
   0   6   8        9.82        6.36      2.67 o
   1   6   8        0.24        2.68      2.49 o
   2   6   8       13.08       12.48      2.83 o
   3   6   8        7.80        5.97      2.72 o
   4   6   8        0.17        0.12      2.77 o
   5   6   8        0.07        0.25      4.36 o
   6   6   8        2.35       -0.26      4.57 o
   7   6   8       14.19       12.71      3.63 o
  -8   7   8        1.21        3.22      2.89 o
  -7   7   8        0.51        0.27      4.38 o
  -6   7   8       11.26       13.55      3.26 o
  -5   7   8        1.40        0.85      2.92 o
  -4   7   8        1.66        0.71      4.00 o
  -3   7   8        9.28       10.25      3.41 o
  -2   7   8        6.17        7.63      2.93 o
  -1   7   8        0.10        1.48      2.80 o
   0   7   8       26.31       24.59      3.62 o
   1   7   8        5.43        1.19      4.34 o
   2   7   8        0.05       -2.70      4.21 o
   3   7   8        1.18        1.41      3.19 o
   4   7   8       18.85       19.22      3.62 o
   5   7   8        7.33        3.98      5.23 o
  -5   8   8        5.19        7.71      3.10 o
  -4   8   8        0.03        2.53      4.43 o
  -3   8   8        2.03        0.28      4.00 o
  -2   8   8        4.53        2.72      4.59 o
  -1   8   8       20.31       14.92      3.41 o
   0   8   8        1.77       -5.12      5.12 o
   1   8   8        0.02       -4.95      4.95 o
   2   8   8        8.35        8.38      3.52 o
 -13   1   9        5.81       10.99      3.13 o
 -12   1   9        0.00        1.41      3.67 o
 -11   1   9       42.84       51.22      3.61 o
 -10   1   9       17.98       21.31      2.50 o
  -9   1   9        0.80        1.87      1.99 o
  -8   1   9       22.81       22.59      2.27 o
  -7   1   9      270.43      234.03      4.35 o
  -6   1   9      109.16       99.76      2.84 o
  -5   1   9      486.33      433.20      4.83 o
  -4   1   9      583.82      615.55      6.50 o
  -3   1   9      292.10      309.06      3.58 o
  -2   1   9       99.07       92.19      2.05 o
  -1   1   9      174.74      166.85      2.65 o
   0   1   9        9.44        8.86      1.71 o
   1   1   9      160.40      162.87      2.87 o
   2   1   9        2.20        2.59      1.10 o
   3   1   9       28.41       25.27      1.81 o
   4   1   9      327.18      285.11      4.87 o
   5   1   9        4.69        5.33      1.83 o
   6   1   9        2.98       -0.67      2.78 o
   7   1   9        3.45       -0.57      3.27 o
   8   1   9        0.00       -3.37      3.37 o
   9   1   9       26.56       27.98      3.53 o
  10   1   9        0.47        3.28      3.01 o
 -13   2   9        5.73       -0.27      4.73 o
 -12   2   9       44.37       51.33      4.04 o
 -11   2   9        0.01       -0.22      3.18 o
 -10   2   9       44.97       53.14      3.36 o
  -9   2   9       73.61       71.10      2.39 o
  -8   2   9       56.64       53.51      2.82 o
  -7   2   9      849.99      799.16      8.10 o
  -6   2   9      432.73      407.73      5.44 o
  -5   2   9      438.22      418.47      5.07 o
  -4   2   9      266.17      258.65      3.84 o
  -3   2   9      431.30      445.42      4.66 o
  -2   2   9        2.88        1.64      1.15 o
  -1   2   9      422.80      393.85      4.31 o
   0   2   9        3.42        5.23      1.17 o
   1   2   9      567.16      548.80      5.45 o
   2   2   9      339.77      319.13      4.49 o
   3   2   9       36.29       33.47      2.11 o
   4   2   9        0.24        1.86      1.75 o
   5   2   9      114.25      105.63      3.61 o
   6   2   9        0.46       -0.35      2.72 o
   7   2   9       32.15       38.66      2.96 o
   8   2   9        4.39        5.84      2.45 o
   9   2   9        0.65       -3.84      3.84 o
  10   2   9       27.24       27.08      4.03 o
 -13   3   9        1.68        2.59      4.32 o
 -12   3   9        4.67        7.61      2.93 o
 -11   3   9       21.66       22.97      3.28 o
 -10   3   9        0.28        0.85      3.25 o
  -9   3   9       52.17       55.00      2.30 o
  -8   3   9       85.20       83.72      3.61 o
  -7   3   9       64.07       53.33      2.94 o
  -6   3   9        0.83        2.90      1.89 o
  -5   3   9      478.74      475.64      6.01 o
  -4   3   9      111.14      106.66      2.98 o
  -3   3   9      502.81      513.82      5.59 o
  -2   3   9      433.93      470.87      5.34 o
  -1   3   9       11.65        8.57      1.55 o
   0   3   9     1217.38     1295.24     12.47 o
   1   3   9       74.52       79.85      2.72 o
   2   3   9       97.33       92.27      3.08 o
   3   3   9      575.61      582.67      6.98 o
   4   3   9      142.31      132.83      3.90 o
   5   3   9       52.95       49.36      2.99 o
   6   3   9      161.04      161.69      4.90 o
   7   3   9       36.69       34.66      3.32 o
   8   3   9        7.81        9.69      2.66 o
   9   3   9       22.77       21.23      3.67 o
 -12   4   9        0.20        0.00      4.25 o
 -11   4   9        6.16        5.62      3.06 o
 -10   4   9        0.31       -1.39      3.68 o
  -9   4   9       15.21       16.30      2.46 o
  -8   4   9       32.16       30.83      3.06 o
  -7   4   9       14.52       13.37      2.59 o
  -6   4   9       27.76       22.45      2.61 o
  -5   4   9        0.04       -1.91      2.79 o
  -4   4   9      169.21      157.04      4.08 o
  -3   4   9       62.26       64.80      2.62 o
  -2   4   9       98.13      116.00      3.31 o
  -1   4   9      360.84      366.81      5.55 o
   0   4   9       24.63       24.14      2.14 o
   1   4   9        0.10        2.11      2.54 o
   2   4   9      267.12      282.14      5.29 o
   3   4   9       10.15        8.17      2.27 o
   4   4   9      122.98      127.90      4.33 o
   5   4   9        4.11        3.72      2.60 o
   6   4   9        4.03        1.91      3.74 o
   7   4   9       31.83       34.29      3.82 o
   8   4   9        9.06       11.70      3.18 o
   9   4   9        0.12        6.47      2.89 o
 -11   5   9        0.03        0.28      4.26 o
 -10   5   9        0.08       -4.13      4.13 o
  -9   5   9        1.72        2.17      2.16 o
  -8   5   9        0.24       -0.65      3.69 o
  -7   5   9        6.35        6.65      2.60 o
  -6   5   9       16.19       14.47      2.50 o
  -5   5   9       40.29       40.73      3.08 o
  -4   5   9        9.51       12.29      2.38 o
  -3   5   9        2.34        5.08      2.15 o
  -2   5   9        9.49       14.69      2.29 o
  -1   5   9       12.51        8.17      2.38 o
   0   5   9      136.47      148.38      4.29 o
   1   5   9        0.92        2.37      3.14 o
   2   5   9        1.32        0.35      2.77 o
   3   5   9        0.02        3.89      2.27 o
   4   5   9       81.39       79.47      4.07 o
   5   5   9        3.43        4.25      2.59 o
   6   5   9        0.02        1.92      4.04 o
   7   5   9       11.47        8.66      3.42 o
   8   5   9        0.43        4.01      4.40 o
 -10   6   9       15.87       19.47      3.72 o
  -9   6   9        7.40        1.36      3.37 o
  -8   6   9        3.73        6.41      3.07 o
  -7   6   9       80.54       72.98      4.31 o
  -6   6   9       22.18       22.51      3.17 o
  -5   6   9      104.53      103.84      4.42 o
  -4   6   9       77.64       66.01      3.96 o
  -3   6   9       10.11        8.68      2.75 o
  -2   6   9      121.93      123.56      4.58 o
  -1   6   9      227.47      223.97      5.80 o
   0   6   9       38.44       36.75      3.13 o
   1   6   9      149.92      142.68      4.92 o
   2   6   9       94.15      102.09      4.48 o
   3   6   9        0.25       -2.68      3.67 o
   4   6   9       66.72       66.03      4.26 o
   5   6   9       31.48       26.17      3.70 o
   6   6   9        0.59        3.23      4.42 o
  -8   7   9        2.27       -5.49      5.49 o
  -7   7   9        1.82        3.55      4.13 o
  -6   7   9       16.27       17.33      3.44 o
  -5   7   9       21.40       16.47      3.27 o
  -4   7   9        4.13        2.18      4.24 o
  -3   7   9       94.38       89.48      4.62 o
  -2   7   9       60.86       48.96      4.10 o
  -1   7   9        3.26       -4.40      4.40 o
   0   7   9       45.65       45.10      3.84 o
   1   7   9       63.39       70.58      4.10 o
   2   7   9        2.21        4.64      2.84 o
   3   7   9       36.29       34.70      3.92 o
   4   7   9       41.60       43.09      4.29 o
   5   7   9       27.05       22.60      4.19 o
  -5   8   9        2.54        1.16      4.71 o
  -4   8   9        0.78        4.96      3.18 o
  -3   8   9       15.04       16.38      3.41 o
  -2   8   9        6.78        1.37      4.51 o
  -1   8   9        0.30       -3.33      4.31 o
   0   8   9       20.07       16.70      3.79 o
   1   8   9        9.86        7.73      3.58 o
 -13   0  10        8.86        5.84      3.43 o
 -12   0  10      124.48      151.20      5.46 o
 -11   0  10       13.71       15.07      2.72 o
 -10   0  10       99.94      112.31      3.11 o
  -9   0  10      173.59      161.98      4.34 o
  -8   0  10        0.74        1.41      1.71 o
  -7   0  10      977.26      913.14      8.82 o
  -6   0  10     1714.49     1581.90     13.88 o
  -5   0  10      127.05      130.62      2.87 o
  -4   0  10     2119.04     1952.21     13.22 o
  -3   0  10      151.52      164.59      2.70 o
  -2   0  10      156.65      166.85      2.66 o
  -1   0  10      360.75      285.67      3.43 o
   0   0  10     2285.66     2183.86     13.50 o
   1   0  10     1807.82     1731.75     12.83 o
   2   0  10      991.97      835.67      8.35 o
   3   0  10      309.60      276.28      4.35 o
   4   0  10        7.88        1.30      2.25 o
   5   0  10      515.22      477.58      6.78 o
   6   0  10        0.05        1.21      2.54 o
   7   0  10       96.12      103.51      4.09 o
   8   0  10       51.24       54.96      3.53 o
   9   0  10        1.25        0.25      3.93 o
  10   0  10       23.57       26.76      3.97 o
 -13   1  10        6.40        5.25      3.13 o
 -12   1  10        4.03        2.37      4.01 o
 -11   1  10       52.81       55.38      3.74 o
 -10   1  10       30.24       33.26      4.70 o
  -9   1  10      205.15      208.98      4.94 o
  -8   1  10       54.67       48.90      2.63 o
  -7   1  10       19.65       17.93      2.04 o
  -6   1  10      147.40      145.01      3.31 o
  -5   1  10      878.33      801.20      8.15 o
  -4   1  10      124.37      124.27      2.63 o
  -3   1  10        1.26        0.49      1.54 o
  -2   1  10      330.72      331.99      3.81 o
  -1   1  10        0.81        2.59      1.01 o
   0   1  10      582.99      568.70      5.57 o
   1   1  10      268.90      250.78      3.72 o
   2   1  10       19.39       22.68      1.64 o
   3   1  10        6.27       10.82      1.67 o
   4   1  10      365.80      322.38      5.24 o
   5   1  10        5.51        1.55      2.29 o
   6   1  10       94.61       84.22      3.58 o
   7   1  10       34.97       36.23      3.03 o
   8   1  10       19.99       20.82      3.13 o
   9   1  10        9.72       11.26      3.05 o
  10   1  10        7.38        8.35      3.25 o
 -13   2  10        0.26       -4.67      4.67 o
 -12   2  10        6.14        2.95      4.51 o
 -11   2  10        7.17        2.86      3.89 o
 -10   2  10        1.75        1.38      2.32 o
  -9   2  10        0.01        0.87      2.79 o
  -8   2  10        9.67       10.10      2.20 o
  -7   2  10      254.16      231.67      4.74 o
  -6   2  10       25.49       27.07      2.32 o
  -5   2  10       80.82       87.84      2.64 o
  -4   2  10       10.34       10.19      1.49 o
  -3   2  10        8.70        8.63      1.38 o
  -2   2  10      352.68      391.05      4.51 o
  -1   2  10        8.84        5.66      1.23 o
   0   2  10      171.13      169.39      3.18 o
   1   2  10        0.02        0.52      1.69 o
   2   2  10       87.49       86.54      2.80 o
   3   2  10      337.31      293.84      4.91 o
   4   2  10        2.11        1.44      1.81 o
   5   2  10       47.75       41.88      2.86 o
   6   2  10        1.44        0.37      2.69 o
   7   2  10        0.01        2.08      3.13 o
   8   2  10        1.37       -0.24      3.80 o
   9   2  10        0.21        3.67      3.76 o
  10   2  10        1.45        4.38      3.01 o
 -13   3  10        2.24        1.71      4.53 o
 -12   3  10        6.34        9.64      3.11 o
 -11   3  10       50.44       53.36      4.07 o
 -10   3  10        4.12        5.46      2.26 o
  -9   3  10       25.87       25.99      2.70 o
  -8   3  10      164.42      159.73      4.69 o
  -7   3  10        0.00       -0.15      2.72 o
  -6   3  10      353.83      341.70      5.57 o
  -5   3  10      166.05      149.50      3.80 o
  -4   3  10        0.02       -1.64      2.18 o
  -3   3  10        0.81       -1.46      2.22 o
  -2   3  10      133.35      136.53      3.19 o
  -1   3  10        7.83        8.54      1.64 o
   0   3  10      698.07      710.28      6.95 o
   1   3  10       42.02       47.08      2.39 o
   2   3  10      267.81      268.28      4.79 o
   3   3  10       87.49       80.32      3.20 o
   4   3  10      167.46      158.28      4.37 o
   5   3  10        3.34        0.72      2.91 o
   6   3  10        7.86        2.61      3.62 o
   7   3  10       10.30        9.05      2.94 o
   8   3  10        4.69        6.85      2.80 o
   9   3  10       11.21       20.32      3.22 o
 -12   4  10       10.56       10.25      3.43 o
 -11   4  10        0.21        3.07      3.92 o
 -10   4  10       17.34       16.95      2.32 o
  -9   4  10        9.76       11.93      2.88 o
  -8   4  10       35.91       38.00      2.99 o
  -7   4  10      253.50      248.32      5.40 o
  -6   4  10      105.62       90.25      3.72 o
  -5   4  10       85.44       84.70      3.28 o
  -4   4  10      175.91      183.31      4.24 o
  -3   4  10      194.25      210.44      4.35 o
  -2   4  10      143.53      158.55      3.95 o
  -1   4  10      483.52      469.31      6.25 o
   0   4  10      127.01      138.68      3.73 o
   1   4  10       69.18       72.87      3.02 o
   2   4  10      509.26      490.47      7.00 o
   3   4  10       34.62       35.29      2.65 o
   4   4  10       78.97       74.29      3.45 o
   5   4  10      194.46      198.08      5.52 o
   6   4  10        0.50        3.33      3.58 o
   7   4  10       18.85       13.92      3.53 o
   8   4  10       23.15       21.98      3.87 o
 -11   5  10        4.96       -2.82      4.95 o
 -10   5  10       15.68       10.67      3.23 o
  -9   5  10        8.93        8.58      2.81 o
  -8   5  10       12.28       16.56      2.79 o
  -7   5  10        4.54        7.94      2.31 o
  -6   5  10        9.42       11.63      2.24 o
  -5   5  10        1.66        2.16      2.88 o
  -4   5  10       14.62       20.59      2.31 o
  -3   5  10       52.95       55.91      3.04 o
  -2   5  10      366.14      343.83      6.07 o
  -1   5  10       24.01       24.80      2.47 o
   0   5  10       69.75       67.57      3.31 o
   1   5  10        7.66        6.85      2.39 o
   2   5  10       12.76        9.25      2.48 o
   3   5  10       90.08       89.85      3.85 o
   4   5  10       22.34       26.10      3.00 o
   5   5  10        9.57        8.33      2.84 o
   6   5  10       30.07       31.21      3.46 o
   7   5  10       15.10       12.32      3.62 o
 -10   6  10        1.47       -2.31      3.38 o
  -9   6  10        9.65        3.79      4.98 o
  -8   6  10        7.04        3.78      2.93 o
  -7   6  10        1.88        1.87      3.86 o
  -6   6  10        0.28       -2.00      3.83 o
  -5   6  10       26.71       35.22      3.36 o
  -4   6  10       23.49       24.87      3.20 o
  -3   6  10        9.90       11.84      2.58 o
  -2   6  10        0.52        4.28      2.45 o
  -1   6  10        4.94        9.08      2.61 o
   0   6  10        2.75        0.61      3.43 o
   1   6  10        1.16        1.46      3.63 o
   2   6  10        6.82       11.47      2.80 o
   3   6  10        0.03        1.84      3.30 o
   4   6  10       39.60       43.93      3.95 o
   5   6  10        3.55        1.29      4.68 o
   6   6  10        0.29        0.28      4.42 o
  -8   7  10        3.26       -5.53      5.53 o
  -7   7  10        0.95        3.80      4.58 o
  -6   7  10        0.48       -0.26      4.03 o
  -5   7  10        2.17        5.17      2.96 o
  -4   7  10       16.16       14.42      3.24 o
  -3   7  10        0.00        1.90      4.29 o
  -2   7  10        1.24       -0.95      4.38 o
  -1   7  10        0.01        1.43      3.88 o
   0   7  10        1.84        1.46      4.15 o
   1   7  10        3.61        4.22      4.29 o
   2   7  10        1.25       -2.32      4.29 o
   3   7  10        0.11        5.64      3.15 o
   4   7  10        2.15       -4.82      4.82 o
  -4   8  10       20.35       19.29      3.63 o
  -3   8  10        3.23        1.68      4.83 o
  -2   8  10        0.07       -1.69      4.42 o
  -1   8  10        7.21        6.64      3.37 o
   0   8  10       23.90       25.61      3.79 o
   1   8  10        5.42        0.58      3.57 o
 -13   1  11       10.70       13.94      3.36 o
 -12   1  11        0.64        1.66      4.00 o
 -11   1  11       29.55       33.67      2.37 o
 -10   1  11       33.26       32.30      2.91 o
  -9   1  11       43.39       45.59      2.88 o
  -8   1  11       43.97       38.86      2.67 o
  -7   1  11      318.94      285.19      4.92 o
  -6   1  11       89.16       90.10      2.82 o
  -5   1  11      260.41      214.82      3.77 o
  -4   1  11       39.27       38.69      1.84 o
  -3   1  11     1379.17     1453.05     11.63 o
  -2   1  11      525.32      532.02      5.49 o
  -1   1  11       68.54       62.87      2.00 o
   0   1  11      192.91      183.80      3.21 o
   1   1  11      201.16      169.01      3.31 o
   2   1  11      153.18      131.24      3.24 o
   3   1  11        5.28        6.43      1.68 o
   4   1  11        7.00        3.31      1.84 o
   5   1  11       38.20       30.92      2.52 o
   6   1  11       48.25       38.47      3.13 o
   7   1  11        3.19        6.06      2.39 o
   8   1  11       15.30       16.56      2.88 o
   9   1  11        1.33        3.95      4.15 o
  10   1  11        4.59        0.30      4.47 o
 -13   2  11        2.80        8.91      3.07 o
 -12   2  11       37.77       39.71      3.76 o
 -11   2  11        0.11        2.06      1.97 o
 -10   2  11       30.32       31.13      3.07 o
  -9   2  11        8.27        7.80      2.24 o
  -8   2  11       47.45       52.73      2.85 o
  -7   2  11       44.45       39.54      2.56 o
  -6   2  11      508.42      470.97      6.09 o
  -5   2  11      102.55      108.35      2.97 o
  -4   2  11      118.99      110.57      2.80 o
  -3   2  11      130.67      146.13      3.04 o
  -2   2  11      226.98      247.50      3.74 o
  -1   2  11      140.87      137.67      2.96 o
   0   2  11     1107.01     1076.56      9.59 o
   1   2  11       48.26       47.49      2.26 o
   2   2  11      270.20      253.04      4.47 o
   3   2  11      538.17      475.27      6.34 o
   4   2  11        0.64       -0.46      2.60 o
   5   2  11      261.92      240.27      5.45 o
   6   2  11        0.23        4.37      2.07 o
   7   2  11       26.33       23.44      3.10 o
   8   2  11       25.03       29.03      3.17 o
   9   2  11        7.46        3.81      3.17 o
 -13   3  11        0.93        1.73      4.30 o
 -12   3  11        3.21        2.35      4.37 o
 -11   3  11       39.30       43.99      2.63 o
 -10   3  11       16.49       16.35      2.89 o
  -9   3  11        5.37        6.87      2.28 o
  -8   3  11      111.86       95.20      3.88 o
  -7   3  11       37.29       38.54      2.67 o
  -6   3  11      259.48      233.25      4.80 o
  -5   3  11       40.85       34.45      2.41 o
  -4   3  11        9.72        6.89      1.64 o
  -3   3  11      444.85      433.79      5.46 o
  -2   3  11      387.79      396.41      5.21 o
  -1   3  11       36.91       38.99      2.16 o
   0   3  11      742.14      759.98      7.38 o
   1   3  11       80.43       83.57      3.06 o
   2   3  11       15.98       13.75      2.16 o
   3   3  11      128.42      130.81      3.80 o
   4   3  11      156.53      154.10      4.48 o
   5   3  11        7.05        5.19      2.52 o
   6   3  11       37.99       37.30      3.38 o
   7   3  11       81.79      101.40      4.68 o
   8   3  11        4.29       -4.28      4.28 o
   9   3  11        4.44        5.73      3.13 o
 -12   4  11        0.01       -2.25      4.40 o
 -11   4  11        3.00        5.63      1.95 o
 -10   4  11        9.59        8.75      2.95 o
  -9   4  11        2.77        2.76      2.47 o
  -8   4  11        2.00        3.83      2.23 o
  -7   4  11       22.22       19.57      2.54 o
  -6   4  11        0.90        1.82      3.02 o
  -5   4  11        0.91       -0.61      2.75 o
  -4   4  11      309.43      294.74      5.38 o
  -3   4  11       18.75       19.08      2.14 o
  -2   4  11      186.16      192.02      4.26 o
  -1   4  11       19.58       20.83      2.42 o
   0   4  11       23.14       26.74      2.30 o
   1   4  11       57.05       57.52      2.90 o
   2   4  11        2.42        6.88      2.20 o
   3   4  11        7.28        8.72      2.24 o
   4   4  11      123.43      130.31      4.55 o
   5   4  11       11.72        8.83      2.84 o
   6   4  11       12.56       11.99      3.02 o
   7   4  11        0.35       -1.27      4.04 o
   8   4  11        7.33        5.03      3.42 o
 -11   5  11        5.36        9.04      2.34 o
 -10   5  11        0.51        3.12      4.37 o
  -9   5  11        0.21        2.87      3.61 o
  -8   5  11        6.77        7.54      2.63 o
  -7   5  11        0.53        0.82      3.31 o
  -6   5  11        3.43        2.90      3.16 o
  -5   5  11       18.93       18.15      2.52 o
  -4   5  11       14.02       15.27      2.34 o
  -3   5  11        2.71       -3.17      3.17 o
  -2   5  11       45.67       44.85      3.07 o
  -1   5  11        0.00        2.40      3.06 o
   0   5  11       48.05       49.97      3.15 o
   1   5  11       26.67       29.36      2.88 o
   2   5  11        0.09       -1.53      3.18 o
   3   5  11        6.65        4.65      2.66 o
   4   5  11       19.05       13.92      3.14 o
   5   5  11        0.11        2.14      3.74 o
   6   5  11        9.72        4.12      4.79 o
   7   5  11        0.38        5.61      2.76 o
 -10   6  11        1.62        6.14      3.32 o
  -9   6  11       14.23       10.19      3.53 o
  -8   6  11        0.53        0.00      4.17 o
  -7   6  11       13.52       10.10      3.00 o
  -6   6  11       21.70       19.73      3.22 o
  -5   6  11        0.93        1.29      2.55 o
  -4   6  11      154.46      145.98      5.11 o
  -3   6  11       26.76       30.60      3.32 o
  -2   6  11       10.47       13.55      2.69 o
  -1   6  11       76.27       76.74      3.97 o
   0   6  11       75.26       83.04      4.17 o
   1   6  11        6.90        7.99      2.61 o
   2   6  11       85.38       83.71      4.35 o
   3   6  11       23.95       19.00      3.27 o
   4   6  11       16.60       14.19      3.62 o
   5   6  11       80.71       85.14      4.90 o
   6   6  11        2.02        5.21      5.26 o
  -8   7  11       42.22       46.28      4.32 o
  -7   7  11        2.07       11.02      2.87 o
  -6   7  11       11.06        6.89      3.26 o
  -5   7  11       63.81       64.54      4.32 o
  -4   7  11        2.29        0.12      3.04 o
  -3   7  11       14.32        9.41      3.31 o
  -2   7  11      173.90      159.14      5.83 o
  -1   7  11        3.95       -1.71      4.35 o
   0   7  11       15.38       21.70      3.19 o
   1   7  11       31.67       26.61      3.56 o
   2   7  11        0.01        3.43      4.29 o
   3   7  11       36.03       36.35      4.01 o
   4   7  11        3.94        2.43      3.66 o
  -4   8  11       11.72        2.17      3.64 o
  -3   8  11        9.64       14.40      3.67 o
  -2   8  11        0.74        0.00      4.49 o
  -1   8  11        6.29        2.59      4.71 o
   0   8  11        0.00       -4.81      4.81 o
 -14   0  12        0.14       -1.47      4.32 o
 -13   0  12        5.69       13.30      3.26 o
 -12   0  12       85.56       92.63      3.41 o
 -11   0  12        5.96       -0.42      3.87 o
 -10   0  12      137.71      140.74      4.60 o
  -9   0  12       67.01       63.18      3.20 o
  -8   0  12       58.03       49.26      2.77 o
  -7   0  12      506.41      485.76      6.31 o
  -6   0  12      700.76      632.46      6.61 o
  -5   0  12      388.99      410.32      5.00 o
  -4   0  12      622.76      578.96      6.07 o
  -3   0  12      638.10      646.52      6.18 o
  -2   0  12       60.57       59.55      1.91 o
  -1   0  12     2263.25     2016.57     14.00 o
   0   0  12      981.07      849.76      8.25 o
   1   0  12        4.15        4.26      1.52 o
   2   0  12      144.38      129.75      3.22 o
   3   0  12      875.48      736.82      7.59 o
   4   0  12        0.29       -2.43      2.43 o
   5   0  12      152.43      145.55      4.25 o
   6   0  12        8.73       12.67      2.36 o
   7   0  12        0.57       -3.02      3.84 o
   8   0  12       56.63       56.82      4.09 o
   9   0  12       18.31       19.46      3.51 o
 -13   1  12        5.45        3.99      4.49 o
 -12   1  12        0.22       -0.23      2.68 o
 -11   1  12       42.03       43.94      3.45 o
 -10   1  12        3.07       -1.14      3.33 o
  -9   1  12       31.67       25.56      2.69 o
  -8   1  12      317.44      324.49      5.66 o
  -7   1  12      257.11      233.24      4.70 o
  -6   1  12      143.12      141.14      3.36 o
  -5   1  12      287.88      277.84      4.32 o
  -4   1  12      188.57      193.87      3.43 o
  -3   1  12        1.55        0.19      1.80 o
  -2   1  12     1773.96     1688.42     12.96 o
  -1   1  12       86.84       71.50      2.29 o
   0   1  12      546.70      509.53      5.37 o
   1   1  12      508.08      488.52      5.57 o
   2   1  12      133.96      107.43      3.15 o
   3   1  12      241.30      214.26      4.39 o
   4   1  12       39.03       36.12      2.57 o
   5   1  12        6.59       -0.69      3.13 o
   6   1  12       68.01       73.03      3.74 o
   7   1  12       11.05        9.31      2.78 o
   8   1  12        1.76        2.45      2.66 o
   9   1  12       17.90       15.41      3.54 o
 -13   2  12        1.33       -1.37      4.22 o
 -12   2  12        0.29       -2.18      3.09 o
 -11   2  12        0.49        1.55      3.31 o
 -10   2  12       33.83       34.59      3.20 o
  -9   2  12       14.04       13.15      2.59 o
  -8   2  12        4.18        3.00      3.03 o
  -7   2  12       21.01       19.39      2.33 o
  -6   2  12      121.64      117.12      3.45 o
  -5   2  12        1.42       -1.89      2.06 o
  -4   2  12        0.33        1.82      1.34 o
  -3   2  12       20.32       20.59      1.75 o
  -2   2  12       17.67       20.00      1.57 o
  -1   2  12       34.35       38.04      2.03 o
   0   2  12      703.74      648.56      6.46 o
   1   2  12      189.42      183.65      3.83 o
   2   2  12       34.45       37.18      2.31 o
   3   2  12        1.77        1.32      2.77 o
   4   2  12       76.27       68.87      3.09 o
   5   2  12        5.29        9.21      2.32 o
   6   2  12       18.82       16.64      2.81 o
   7   2  12        0.01        6.16      2.50 o
   8   2  12        0.55       -1.02      4.15 o
   9   2  12        1.42        0.28      4.62 o
 -13   3  12        1.38        5.36      3.13 o
 -12   3  12        0.10       -2.95      2.95 o
 -11   3  12       29.14       38.61      3.73 o
 -10   3  12        5.26        2.14      3.65 o
  -9   3  12       28.89       29.74      3.02 o
  -8   3  12       16.73       16.16      2.43 o
  -7   3  12      391.93      367.50      6.35 o
  -6   3  12      100.09      100.04      3.46 o
  -5   3  12      289.12      290.53      5.08 o
  -4   3  12       75.85       68.68      2.88 o
  -3   3  12       26.51       17.94      1.97 o
  -2   3  12      317.81      317.25      4.88 o
  -1   3  12      270.56      267.67      4.60 o
   0   3  12      432.33      425.98      5.78 o
   1   3  12      889.26      845.33      8.36 o
   2   3  12       15.40       16.88      2.10 o
   3   3  12        2.99       -0.16      3.18 o
   4   3  12       59.39       51.47      3.27 o
   5   3  12        1.26       -1.39      3.10 o
   6   3  12       34.06       40.81      3.37 o
   7   3  12        6.00        8.38      3.00 o
   8   3  12        3.61        2.69      4.40 o
 -12   4  12       12.55       16.31      2.47 o
 -11   4  12        3.17        5.80      3.04 o
 -10   4  12       17.71       13.36      2.93 o
  -9   4  12       25.29       24.02      2.93 o
  -8   4  12        7.21        4.98      2.41 o
  -7   4  12       11.53       11.62      2.48 o
  -6   4  12      198.24      190.25      4.87 o
  -5   4  12        0.45        4.21      1.83 o
  -4   4  12      238.71      218.35      4.83 o
  -3   4  12       17.43       23.73      2.34 o
  -2   4  12       11.30       16.60      1.99 o
  -1   4  12      179.35      172.10      4.22 o
   0   4  12      206.03      208.14      4.70 o
   1   4  12       39.69       38.79      2.79 o
   2   4  12       40.98       36.05      2.90 o
   3   4  12      135.78      127.42      4.27 o
   4   4  12        4.04        6.64      2.40 o
   5   4  12      104.57      107.85      4.75 o
   6   4  12       25.07       25.61      3.33 o
   7   4  12        6.24        7.78      3.08 o
   8   4  12        9.71        6.80      3.32 o
 -11   5  12        0.40       -3.97      4.54 o
 -10   5  12       39.83       49.60      3.84 o
  -9   5  12        3.36        7.27      2.63 o
  -8   5  12       11.92       17.01      2.70 o
  -7   5  12       38.11       40.47      3.36 o
  -6   5  12        2.25        3.80      2.20 o
  -5   5  12       60.65       55.43      3.36 o
  -4   5  12        3.93        6.68      2.24 o
  -3   5  12        1.21       -1.41      2.81 o
  -2   5  12       75.07       87.96      3.54 o
  -1   5  12       49.18       43.75      2.97 o
   0   5  12        6.61        1.46      3.74 o
   1   5  12       87.21       80.34      3.81 o
   2   5  12        5.07        6.50      2.45 o
   3   5  12       65.05       61.53      3.77 o
   4   5  12       21.48       24.76      3.08 o
   5   5  12       14.85       16.12      3.30 o
   6   5  12       27.50       21.76      3.65 o
   7   5  12       19.56       28.70      3.84 o
 -10   6  12        2.31        4.98      5.12 o
  -9   6  12        5.29       -1.89      4.48 o
  -8   6  12        0.06        3.06      3.90 o
  -7   6  12        0.41       -0.24      3.60 o
  -6   6  12        5.46        4.10      2.87 o
  -5   6  12       12.46        9.85      2.93 o
  -4   6  12       11.31        6.43      2.92 o
  -3   6  12       18.54       21.78      2.95 o
  -2   6  12        1.61        6.29      2.36 o
  -1   6  12       16.95       18.27      2.94 o
   0   6  12       10.12        7.01      2.79 o
   1   6  12        1.48        3.90      2.53 o
   2   6  12        0.82       -3.68      3.79 o
   3   6  12        4.10       12.24      2.77 o
   4   6  12        0.02       -4.17      4.44 o
   5   6  12        7.35        9.33      3.47 o
  -7   7  12        1.49       -0.28      4.65 o
  -6   7  12        0.02        5.58      2.80 o
  -5   7  12        0.83        3.34      4.33 o
  -4   7  12        0.67        1.26      4.06 o
  -3   7  12        3.37       -4.64      4.64 o
  -2   7  12       23.99       23.97      3.73 o
  -1   7  12        0.60        1.37      3.20 o
   0   7  12        1.26        1.28      3.99 o
   1   7  12        0.00       -4.51      4.51 o
   2   7  12        2.93        1.87      3.03 o
   3   7  12        8.16        3.92      5.23 o
  -3   8  12       12.34       17.28      3.54 o
  -2   8  12        0.08        0.87      4.72 o
 -13   1  13        9.78        9.02      2.36 o
 -12   1  13        0.12        3.47      2.69 o
 -11   1  13        7.33        0.43      4.14 o
 -10   1  13        3.60        2.27      3.46 o
  -9   1  13       38.22       30.13      2.77 o
  -8   1  13       76.02       67.46      3.24 o
  -7   1  13      401.96      367.07      5.75 o
  -6   1  13       47.97       44.90      2.31 o
  -5   1  13      420.25      389.11      5.12 o
  -4   1  13       36.04       34.11      1.84 o
  -3   1  13       35.81       38.46      1.92 o
  -2   1  13      171.69      150.24      3.10 o
  -1   1  13      672.57      620.82      6.03 o
   0   1  13       44.35       45.08      2.20 o
   1   1  13      258.04      224.51      4.07 o
   2   1  13      173.81      153.84      3.81 o
   3   1  13       53.36       57.92      2.82 o
   4   1  13        0.06       -2.84      2.84 o
   5   1  13       31.79       24.66      3.09 o
   6   1  13       10.75       10.37      2.50 o
   7   1  13       19.09       18.71      3.15 o
   8   1  13        5.06        9.26      2.87 o
   9   1  13        0.10       -4.01      4.30 o
 -13   2  13        1.14        1.41      4.88 o
 -12   2  13       29.62       38.16      3.55 o
 -11   2  13       26.07       21.19      3.22 o
 -10   2  13       21.05       19.90      2.70 o
  -9   2  13      146.97      138.61      4.58 o
  -8   2  13       12.90       11.78      2.17 o
  -7   2  13        2.93        5.17      1.85 o
  -6   2  13      608.24      552.28      6.80 o
  -5   2  13       23.63       25.25      2.02 o
  -4   2  13      184.79      173.97      3.56 o
  -3   2  13      153.09      151.29      3.31 o
  -2   2  13       56.31       58.83      2.28 o
  -1   2  13      933.23      870.97      9.27 o
   0   2  13      153.32      141.27      3.50 o
   1   2  13        0.01        0.00      2.09 o
   2   2  13        1.50        0.99      2.52 o
   3   2  13      147.50      140.91      4.04 o
   4   2  13        8.16        8.22      2.03 o
   5   2  13       32.81       36.30      3.10 o
   6   2  13       20.02       17.78      2.89 o
   7   2  13        0.02       -3.93      3.93 o
   8   2  13       20.42       25.81      3.25 o
   9   2  13        8.48       14.59      3.62 o
 -13   3  13        7.42       11.33      3.26 o
 -12   3  13        0.74        3.95      4.00 o
 -11   3  13        3.94        2.38      4.07 o
 -10   3  13       24.26       23.22      3.18 o
  -9   3  13       10.65       13.71      2.63 o
  -8   3  13        5.35        5.35      2.27 o
  -7   3  13      181.60      171.06      4.62 o
  -6   3  13       31.58       35.51      2.52 o
  -5   3  13       53.35       56.48      2.78 o
  -4   3  13      130.23      145.68      3.72 o
  -3   3  13        9.86       10.59      1.91 o
  -2   3  13      241.19      261.33      4.60 o
  -1   3  13       42.55       46.68      2.52 o
   0   3  13       14.81       14.23      2.02 o
   1   3  13      737.85      720.93      8.01 o
   2   3  13        7.23        4.18      2.00 o
   3   3  13       64.94       61.81      3.29 o
   4   3  13      197.61      200.02      5.21 o
   5   3  13       12.01       11.23      2.70 o
   6   3  13       40.33       38.30      3.56 o
   7   3  13       20.46       24.83      3.41 o
   8   3  13        5.49        8.81      3.22 o
 -12   4  13        0.55        0.99      3.05 o
 -11   4  13        8.06       10.09      2.94 o
 -10   4  13        1.72        2.10      3.73 o
  -9   4  13       19.09       21.99      2.97 o
  -8   4  13        8.99        4.80      2.52 o
  -7   4  13        0.42        2.39      3.31 o
  -6   4  13        0.90        1.55      3.06 o
  -5   4  13        0.48        2.46      2.74 o
  -4   4  13        1.24        1.41      2.54 o
  -3   4  13      234.49      225.88      4.87 o
  -2   4  13       20.04       20.57      2.29 o
  -1   4  13        3.15       -0.62      2.81 o
   0   4  13        0.98        3.14      2.01 o
   1   4  13        0.15        1.17      2.72 o
   2   4  13      103.26      107.14      3.97 o
   3   4  13       15.38       13.28      2.70 o
   4   4  13        3.10        6.09      2.45 o
   5   4  13       54.25       56.94      3.85 o
   6   4  13        0.54        0.37      2.66 o
   7   4  13        1.32        0.83      4.38 o
 -11   5  13        4.92       11.97      3.24 o
 -10   5  13        0.60       -3.64      4.40 o
  -9   5  13        7.68        9.94      2.96 o
  -8   5  13        1.93        2.95      3.78 o
  -7   5  13       56.43       56.88      3.70 o
  -6   5  13        5.07        7.32      2.29 o
  -5   5  13        0.01        3.74      2.27 o
  -4   5  13        6.44        7.22      2.48 o
  -3   5  13        1.81        4.29      2.01 o
  -2   5  13        5.80        3.73      2.27 o
  -1   5  13       34.72       39.17      2.93 o
   0   5  13       14.97       13.16      2.63 o
   1   5  13       19.08       26.89      2.49 o
   2   5  13        0.01        2.49      3.13 o
   3   5  13        1.23        0.89      4.04 o
   4   5  13        5.97        7.47      2.93 o
   5   5  13       10.10        7.81      3.36 o
   6   5  13       10.98       15.36      3.58 o
  -9   6  13        8.72        9.19      3.43 o
  -8   6  13        6.46        8.31      3.22 o
  -7   6  13       13.51       16.18      3.01 o
  -6   6  13       25.58       30.16      3.34 o
  -5   6  13        4.92        1.13      3.94 o
  -4   6  13       47.55       51.77      3.78 o
  -3   6  13       55.01       47.57      3.67 o
  -2   6  13        6.08        5.17      2.75 o
  -1   6  13       61.49       58.84      3.88 o
   0   6  13       22.12       25.40      3.15 o
   1   6  13        8.64        9.45      2.81 o
   2   6  13       12.55        5.23      3.17 o
   3   6  13       49.37       51.86      4.06 o
   4   6  13        3.08        0.81      4.74 o
   5   6  13       26.27       31.41      3.97 o
  -7   7  13       14.00       16.86      3.56 o
  -6   7  13        0.54       -4.07      4.07 o
  -5   7  13       39.27       38.13      3.95 o
  -4   7  13       43.24       39.99      4.01 o
  -3   7  13        3.58        3.06      4.14 o
  -2   7  13       19.13       18.19      3.62 o
  -1   7  13       77.89       76.73      4.64 o
   0   7  13        9.22        2.22      3.18 o
   1   7  13       40.85       38.24      4.06 o
   2   7  13       25.02       20.38      3.92 o
   3   7  13       30.66       33.30      4.11 o
 -13   0  14        0.78        0.80      3.82 o
 -12   0  14       16.11       20.34      3.24 o
 -11   0  14      139.87      133.78      5.05 o
 -10   0  14      209.79      223.44      5.63 o
  -9   0  14      187.82      185.41      4.78 o
  -8   0  14      134.16      127.58      3.86 o
  -7   0  14       99.84      103.38      3.40 o
  -6   0  14     1790.36     1646.50     15.51 o
  -5   0  14       24.11       23.98      1.91 o
  -4   0  14      346.56      283.69      4.29 o
  -3   0  14      883.18      813.61      8.48 o
  -2   0  14      236.60      240.94      3.95 o
  -1   0  14     1054.79      968.99      9.34 o
   0   0  14     2023.19     1789.95     15.06 o
   1   0  14       70.26       71.48      2.74 o
   2   0  14       17.39       22.90      2.13 o
   3   0  14      162.92      157.72      4.13 o
   4   0  14      101.05       76.92      3.56 o
   5   0  14      121.95      139.30      4.51 o
   6   0  14      198.84      199.16      5.80 o
   7   0  14       19.84       23.38      3.24 o
   8   0  14       14.37       18.33      3.43 o
   9   0  14       19.05       26.38      3.75 o
 -13   1  14        8.77        8.32      3.28 o
 -12   1  14        2.91        0.72      4.02 o
 -11   1  14       39.66       41.45      3.52 o
 -10   1  14       21.99       17.35      2.88 o
  -9   1  14        4.01       -0.17      3.22 o
  -8   1  14        2.45       -2.73      2.73 o
  -7   1  14      317.81      299.49      5.31 o
  -6   1  14        0.02        0.00      2.14 o
  -5   1  14      271.87      252.11      4.32 o
  -4   1  14      104.17      110.51      2.93 o
  -3   1  14      175.64      159.12      3.37 o
  -2   1  14        5.47        0.98      2.08 o
  -1   1  14      941.19      861.85      8.29 o
   0   1  14        0.81        1.06      2.15 o
   1   1  14      400.38      379.72      5.42 o
   2   1  14       34.34       34.74      2.56 o
   3   1  14       44.48       34.84      2.63 o
   4   1  14      142.10      129.29      4.28 o
   5   1  14       63.95       56.78      3.54 o
   6   1  14       26.01       25.48      3.14 o
   7   1  14       36.48       43.00      3.72 o
   8   1  14        7.01        7.52      3.16 o
 -13   2  14        2.08       -2.77      4.52 o
 -12   2  14        1.80        0.12      2.91 o
 -11   2  14       12.51       12.80      3.02 o
 -10   2  14        8.02        9.09      2.57 o
  -9   2  14       14.19       10.10      2.59 o
  -8   2  14        4.93        3.87      2.19 o
  -7   2  14       17.80       15.73      2.20 o
  -6   2  14       69.88       59.55      2.83 o
  -5   2  14      105.45      102.68      3.06 o
  -4   2  14        3.44        7.49      1.53 o
  -3   2  14       46.51       44.56      2.21 o
  -2   2  14       12.93       12.98      1.80 o
  -1   2  14       98.19       82.65      2.92 o
   0   2  14        1.44        6.60      1.67 o
   1   2  14      277.36      250.47      4.68 o
   2   2  14        1.80        0.91      2.74 o
   3   2  14       15.02       12.27      2.36 o
   4   2  14       27.73       25.20      2.59 o
   5   2  14        5.01        1.82      3.53 o
   6   2  14        4.13       -1.35      4.16 o
   7   2  14        5.25        5.14      3.06 o
   8   2  14        0.74       -0.55      4.44 o
 -13   3  14        7.90        7.59      3.44 o
 -12   3  14        1.13        2.91      3.99 o
 -11   3  14       26.72       25.75      3.37 o
 -10   3  14        1.31        1.73      3.65 o
  -9   3  14        0.01       -3.38      3.62 o
  -8   3  14       70.38       60.40      3.44 o
  -7   3  14       96.09       96.17      3.79 o
  -6   3  14       22.27       23.46      2.16 o
  -5   3  14      138.84      127.66      3.74 o
  -4   3  14        0.02       -0.14      2.29 o
  -3   3  14        4.19       -0.83      2.61 o
  -2   3  14      292.77      276.66      4.96 o
  -1   3  14       72.77       65.14      2.88 o
   0   3  14       37.76       38.69      2.50 o
   1   3  14      137.02      137.71      4.02 o
   2   3  14       98.03       73.33      3.33 o
   3   3  14       36.75       33.69      2.86 o
   4   3  14       49.38       56.25      3.43 o
   5   3  14       24.12       22.13      3.15 o
   6   3  14       11.52       16.32      3.19 o
   7   3  14       11.58        7.40      3.31 o
   8   3  14       29.64       33.43      4.38 o
 -12   4  14       15.94       18.51      3.76 o
 -11   4  14       18.33       15.59      3.52 o
 -10   4  14        2.13        7.97      2.62 o
  -9   4  14       76.31       76.75      4.08 o
  -8   4  14       43.58       36.29      3.24 o
  -7   4  14       12.93        6.24      2.65 o
  -6   4  14       94.06       95.72      3.81 o
  -5   4  14       26.61       34.45      2.57 o
  -4   4  14       16.70       24.72      2.23 o
  -3   4  14      185.11      176.33      4.49 o
  -2   4  14      120.83      127.21      3.90 o
  -1   4  14      333.03      322.39      5.87 o
   0   4  14       29.41       22.73      2.51 o
   1   4  14        3.49        5.06      2.09 o
   2   4  14       38.13       38.06      2.90 o
   3   4  14      134.64      130.76      4.66 o
   4   4  14        2.77        1.21      2.63 o
   5   4  14       29.20       34.67      3.40 o
   6   4  14       28.71       22.69      3.72 o
   7   4  14        0.18        1.14      4.28 o
 -11   5  14        0.33       -0.57      4.54 o
 -10   5  14        2.72       -2.38      4.60 o
  -9   5  14       41.96       31.38      3.86 o
  -8   5  14        8.01        6.97      2.70 o
  -7   5  14        7.64        6.60      2.78 o
  -6   5  14       43.25       34.46      3.36 o
  -5   5  14       17.44       17.80      2.48 o
  -4   5  14      114.19      105.61      4.18 o
  -3   5  14        6.53       10.21      2.32 o
  -2   5  14        7.18        9.07      2.29 o
  -1   5  14       25.66       23.77      2.81 o
   0   5  14        3.00        1.95      3.43 o
   1   5  14       27.20       27.91      2.93 o
   2   5  14       48.05       45.86      3.55 o
   3   5  14       25.38       30.07      3.29 o
   4   5  14       56.05       50.03      4.00 o
   5   5  14        0.58       -2.13      4.25 o
   6   5  14        0.30       -4.02      4.96 o
  -9   6  14        5.86        8.66      3.20 o
  -8   6  14        3.31        6.00      2.87 o
  -7   6  14        1.55       -0.74      4.22 o
  -6   6  14        0.14        1.67      4.18 o
  -5   6  14       14.01       15.45      3.02 o
  -4   6  14       20.23       18.69      3.28 o
  -3   6  14       83.95       89.40      4.56 o
  -2   6  14        1.02        2.89      3.78 o
  -1   6  14        5.88        7.09      2.72 o
   0   6  14        0.96        1.82      3.83 o
   1   6  14        9.66       11.31      2.91 o
   2   6  14       16.37       16.98      3.16 o
   3   6  14        2.26        5.26      3.25 o
   4   6  14        0.18        4.75      3.17 o
  -7   7  14        0.03       -2.00      4.12 o
  -6   7  14        2.29       -3.32      4.34 o
  -5   7  14        0.56       -2.15      4.69 o
  -4   7  14        0.02        2.50      3.10 o
  -3   7  14        0.13        1.30      4.56 o
  -2   7  14       11.42        4.31      3.60 o
  -1   7  14       13.53       17.26      3.55 o
   0   7  14        1.61       -4.10      4.10 o
   1   7  14        0.24        1.50      3.06 o
   2   7  14        0.43        4.32      4.60 o
 -13   1  15        4.90        0.27      4.81 o
 -12   1  15        6.26        0.24      4.21 o
 -11   1  15       51.48       46.16      3.84 o
 -10   1  15        0.11        1.38      2.23 o
  -9   1  15        2.23        5.47      2.00 o
  -8   1  15       16.16       13.76      2.29 o
  -7   1  15       31.16       25.08      2.42 o
  -6   1  15       21.46       27.23      2.11 o
  -5   1  15       75.88       55.02      2.54 o
  -4   1  15       44.80       42.23      2.25 o
  -3   1  15       55.81       46.90      2.26 o
  -2   1  15        0.37        1.06      1.65 o
  -1   1  15     1065.74      944.15      9.15 o
   0   1  15       17.68       15.70      1.86 o
   1   1  15       27.13       37.39      2.36 o
   2   1  15       75.52       63.30      3.01 o
   3   1  15       75.69       66.98      3.27 o
   4   1  15      126.35      117.74      4.47 o
   5   1  15        3.80        4.50      2.57 o
   6   1  15        3.20       -0.23      3.86 o
   7   1  15       17.15       15.57      3.15 o
   8   1  15        9.11       12.47      3.36 o
 -13   2  15        7.71       11.14      3.40 o
 -12   2  15        8.30       14.57      3.06 o
 -11   2  15       27.69       27.20      3.31 o
 -10   2  15        0.06       -0.83      3.29 o
  -9   2  15       10.58       10.95      2.41 o
  -8   2  15      193.64      190.68      4.87 o
  -7   2  15        0.56        1.73      2.66 o
  -6   2  15      163.98      154.62      4.08 o
  -5   2  15       29.54       28.86      2.15 o
  -4   2  15        5.04        5.75      1.86 o
  -3   2  15      172.36      158.12      3.70 o
  -2   2  15      820.56      788.54      7.66 o
  -1   2  15       94.93       96.96      3.27 o
   0   2  15      677.14      641.97      7.28 o
   1   2  15      185.43      179.08      4.21 o
   2   2  15       46.87       40.69      2.67 o
   3   2  15      116.00      108.36      4.05 o
   4   2  15       28.68       34.67      2.81 o
   5   2  15       67.13       70.53      4.01 o
   6   2  15      123.44      143.48      5.39 o
   7   2  15        1.77        3.40      3.86 o
   8   2  15        5.82       -1.16      3.41 o
 -13   3  15       15.55       21.66      3.69 o
 -12   3  15        8.83        9.35      3.24 o
 -11   3  15        5.46        5.67      2.98 o
 -10   3  15       46.08       46.79      3.70 o
  -9   3  15        6.37        2.01      3.47 o
  -8   3  15        5.60        1.77      2.22 o
  -7   3  15       49.52       49.20      3.15 o
  -6   3  15      104.60       91.58      3.57 o
  -5   3  15      211.80      196.09      4.65 o
  -4   3  15       56.31       55.64      2.91 o
  -3   3  15       15.66       17.33      2.08 o
  -2   3  15       58.66       63.48      2.92 o
  -1   3  15       31.39       29.26      2.63 o
   0   3  15        7.05        2.41      2.17 o
   1   3  15       26.33       35.42      2.66 o
   2   3  15       95.84       96.11      3.67 o
   3   3  15        7.14        7.68      2.51 o
   4   3  15       50.37       57.17      3.42 o
   5   3  15       39.88       35.24      3.57 o
   6   3  15        9.84       10.41      3.27 o
   7   3  15        1.60        0.83      3.13 o
 -12   4  15        0.86       -4.26      4.99 o
 -11   4  15        2.89        2.75      3.02 o
 -10   4  15        7.02        3.88      4.31 o
  -9   4  15       24.13       17.19      3.33 o
  -8   4  15       10.93       10.68      2.86 o
  -7   4  15        9.36       10.68      2.52 o
  -6   4  15       24.88       24.14      2.85 o
  -5   4  15       37.47       36.17      2.89 o
  -4   4  15        1.69        1.19      2.98 o
  -3   4  15       28.21       31.82      2.70 o
  -2   4  15        8.95        7.16      2.52 o
  -1   4  15       52.33       53.25      3.10 o
   0   4  15        9.55        4.44      2.38 o
   1   4  15        0.02        4.58      2.19 o
   2   4  15       64.12       67.55      3.63 o
   3   4  15        2.35       -1.71      3.72 o
   4   4  15        1.86       -0.92      3.84 o
   5   4  15        0.09       -4.05      4.05 o
   6   4  15        0.67       -1.36      4.57 o
 -11   5  15        0.00        2.73      2.93 o
 -10   5  15        6.58        5.38      3.37 o
  -9   5  15        1.31       -2.98      4.17 o
  -8   5  15        8.44       10.07      2.81 o
  -7   5  15        9.37        4.21      4.31 o
  -6   5  15        0.28        1.47      2.38 o
  -5   5  15        1.08        2.24      3.33 o
  -4   5  15        0.60       -1.59      3.62 o
  -3   5  15        1.76        0.59      3.38 o
  -2   5  15        0.00        0.78      3.18 o
  -1   5  15        9.71       10.35      2.57 o
   0   5  15        5.67        2.88      3.61 o
   1   5  15        9.44       12.13      2.70 o
   2   5  15        0.20       -2.94      3.54 o
   3   5  15        2.69        3.61      3.84 o
   4   5  15       10.97        9.89      3.27 o
   5   5  15        0.62       -3.59      4.53 o
  -9   6  15       15.61       16.81      3.61 o
  -8   6  15       19.93       22.78      3.49 o
  -7   6  15        1.59       -1.02      4.05 o
  -6   6  15       81.29       71.72      4.43 o
  -5   6  15        7.15        8.87      3.13 o
  -4   6  15       15.34       11.68      3.31 o
  -3   6  15      119.86      125.83      5.09 o
  -2   6  15       24.09       17.68      3.27 o
  -1   6  15        5.36        5.75      2.70 o
   0   6  15       43.87       44.42      3.51 o
   1   6  15        9.45       16.71      2.87 o
   2   6  15       31.82       30.01      3.47 o
   3   6  15       23.75       25.66      3.61 o
   4   6  15        6.53        9.83      3.52 o
  -7   7  15       24.26       24.82      3.90 o
  -6   7  15        3.39        8.17      3.12 o
  -5   7  15       20.43       20.19      3.36 o
  -4   7  15       91.31       80.93      5.14 o
  -3   7  15        3.85        0.53      4.56 o
  -2   7  15       18.25       10.32      3.74 o
  -1   7  15       11.81       11.38      3.28 o
   0   7  15        0.96        1.37      4.01 o
   1   7  15       24.30       28.86      3.79 o
 -13   0  16        0.04        2.93      4.10 o
 -12   0  16       27.47       30.91      3.56 o
 -11   0  16        0.06        2.63      3.18 o
 -10   0  16        4.69       -0.60      3.28 o
  -9   0  16       62.82       65.63      3.27 o
  -8   0  16       97.33      104.33      3.76 o
  -7   0  16       22.02       22.42      2.18 o
  -6   0  16      584.00      537.89      6.75 o
  -5   0  16        3.95        5.14      1.55 o
  -4   0  16        0.15        1.31      1.53 o
  -3   0  16      981.83      912.46      8.74 o
  -2   0  16      914.21      814.38      8.24 o
  -1   0  16       86.46       83.03      3.06 o
   0   0  16      743.88      696.50      7.41 o
   1   0  16      598.44      483.21      6.59 o
   2   0  16      188.14      170.11      4.39 o
   3   0  16       94.01       88.14      3.73 o
   4   0  16       47.07       42.92      3.22 o
   5   0  16       54.77       65.55      3.89 o
   6   0  16      110.00      111.16      5.26 o
   7   0  16       23.50       22.93      3.56 o
   8   0  16        0.68        3.18      4.13 o
 -13   1  16       16.90       18.80      3.54 o
 -12   1  16        3.78        3.18      2.95 o
 -11   1  16        0.39        2.45      3.81 o
 -10   1  16       76.15       80.66      3.95 o
  -9   1  16        7.01        8.02      2.23 o
  -8   1  16       12.17       11.46      2.23 o
  -7   1  16       91.68       86.77      3.36 o
  -6   1  16       71.86       72.62      2.94 o
  -5   1  16      147.92      135.52      3.59 o
  -4   1  16      220.28      219.10      4.26 o
  -3   1  16      103.17       94.54      3.02 o
  -2   1  16      650.96      580.63      6.55 o
  -1   1  16      174.69      135.16      4.38 o
   0   1  16        6.31        5.34      1.85 o
   1   1  16       65.12       62.03      2.86 o
   2   1  16      111.64      105.51      3.70 o
   3   1  16        0.28       -0.71      3.02 o
   4   1  16      142.88      160.06      5.15 o
   5   1  16        2.55       -2.82      3.36 o
   6   1  16        1.25        1.44      4.19 o
   7   1  16       13.57       12.19      3.44 o
   8   1  16       10.26       13.68      3.38 o
 -13   2  16        0.63       -4.44      4.57 o
 -12   2  16        0.07       -1.27      3.83 o
 -11   2  16        0.98       -1.62      4.00 o
 -10   2  16       30.13       28.45      2.98 o
  -9   2  16        0.50       -0.58      3.06 o
  -8   2  16       17.50       15.57      2.55 o
  -7   2  16        1.27        3.08      1.93 o
  -6   2  16       18.42       17.53      2.23 o
  -5   2  16        2.41        2.16      2.48 o
  -4   2  16      247.18      225.47      4.56 o
  -3   2  16       13.00       12.99      1.96 o
  -2   2  16      154.96      146.51      3.75 o
  -1   2  16       72.11       68.40      3.05 o
   0   2  16       43.78       47.77      2.63 o
   1   2  16        0.26        5.24      1.74 o
   2   2  16        0.00        3.27      1.93 o
   3   2  16        7.80        4.58      2.45 o
   4   2  16        0.96        1.44      3.18 o
   5   2  16        0.10        5.65      2.37 o
   6   2  16       15.55       14.05      3.38 o
   7   2  16        6.99       11.36      3.20 o
 -12   3  16        6.16        4.69      3.02 o
 -11   3  16       20.13       23.16      3.29 o
 -10   3  16       13.39       17.98      2.97 o
  -9   3  16        0.78       -2.48      3.68 o
  -8   3  16        0.01       -3.18      3.18 o
  -7   3  16       47.69       48.65      3.16 o
  -6   3  16       60.15       64.12      3.15 o
  -5   3  16      293.60      255.13      5.29 o
  -4   3  16       45.90       43.93      2.67 o
  -3   3  16        0.70       -0.15      2.54 o
  -2   3  16       60.97       57.75      2.81 o
  -1   3  16      727.92      691.44      8.19 o
   0   3  16       37.56       39.58      2.79 o
   1   3  16       41.09       40.12      2.85 o
   2   3  16       15.93       18.55      2.54 o
   3   3  16        4.19        0.61      3.70 o
   4   3  16       27.22       28.48      3.41 o
   5   3  16       34.84       26.99      3.70 o
   6   3  16        9.68        9.36      3.22 o
   7   3  16        2.59        1.73      4.85 o
 -12   4  16        2.64        1.44      4.67 o
 -11   4  16       25.77       24.16      4.01 o
 -10   4  16        0.07        0.73      3.81 o
  -9   4  16        4.75        3.19      2.81 o
  -8   4  16      142.39      138.76      5.12 o
  -7   4  16        3.56        5.97      2.46 o
  -6   4  16       45.04       47.99      3.24 o
  -5   4  16       78.26       84.16      3.76 o
  -4   4  16        3.94        2.13      2.30 o
  -3   4  16       17.64       14.48      2.55 o
  -2   4  16      148.26      142.91      4.35 o
  -1   4  16       46.09       42.69      3.01 o
   0   4  16      295.00      282.84      5.93 o
   1   4  16       12.13        8.45      2.59 o
   2   4  16       13.97       14.00      2.52 o
   3   4  16       21.43       18.67      3.00 o
   4   4  16       58.05       50.85      4.01 o
   5   4  16       13.57       10.17      3.22 o
   6   4  16       30.18       27.14      3.83 o
 -11   5  16        0.11       -4.40      4.74 o
 -10   5  16       27.73       22.69      3.50 o
  -9   5  16        8.04       13.10      3.29 o
  -8   5  16        0.01        1.80      2.57 o
  -7   5  16       37.44       32.34      3.36 o
  -6   5  16       57.14       57.85      3.81 o
  -5   5  16        2.41       -0.63      3.58 o
  -4   5  16      103.47      108.97      4.45 o
  -3   5  16        7.92        3.66      3.73 o
  -2   5  16        1.29       -0.80      3.61 o
  -1   5  16       38.71       38.22      3.20 o
   0   5  16        1.77       -1.50      3.64 o
   1   5  16        3.50        6.83      2.41 o
   2   5  16       27.33       22.78      3.24 o
   3   5  16       17.82       21.54      3.18 o
   4   5  16       19.01       23.55      3.63 o
   5   5  16        7.71        8.04      3.11 o
  -9   6  16        4.56        5.69      3.24 o
  -8   6  16        2.76        7.61      3.18 o
  -7   6  16        0.00       -1.82      4.01 o
  -6   6  16        6.03        6.62      3.07 o
  -5   6  16        9.66        6.79      3.12 o
  -4   6  16        1.32        4.05      2.82 o
  -3   6  16        0.50       -3.31      4.20 o
  -2   6  16        9.21       10.43      3.02 o
  -1   6  16        0.00        0.00      3.59 o
   0   6  16        5.90        3.22      4.17 o
   1   6  16        8.51       11.55      3.11 o
   2   6  16        1.08       -4.34      4.34 o
   3   6  16        3.74        5.51      3.22 o
  -6   7  16        0.73        3.74      4.63 o
  -5   7  16        0.85       -4.49      4.73 o
  -4   7  16        6.04       -0.28      5.19 o
  -3   7  16        0.49        1.10      4.88 o
  -2   7  16        1.61        1.64      3.29 o
  -1   7  16        1.37        5.51      2.97 o
   0   7  16        0.00        2.86      4.13 o
 -13   1  17        2.44        7.92      2.87 o
 -12   1  17       21.19       24.58      3.40 o
 -11   1  17        1.49        0.89      3.42 o
 -10   1  17       14.40       15.60      2.89 o
  -9   1  17        3.30        0.00      3.08 o
  -8   1  17       56.67       51.97      3.02 o
  -7   1  17      115.41      104.02      3.62 o
  -6   1  17        6.76       10.12      1.78 o
  -5   1  17       42.82       40.46      2.32 o
  -4   1  17      174.28      158.14      3.93 o
  -3   1  17       47.82       41.93      2.43 o
  -2   1  17      147.92      128.69      3.64 o
  -1   1  17      279.78      227.51      4.84 o
   0   1  17       20.62       16.73      2.09 o
   1   1  17       31.77       33.29      2.39 o
   2   1  17        0.07        4.07      2.07 o
   3   1  17        9.25       11.24      2.39 o
   4   1  17       41.22       43.67      3.44 o
   5   1  17       51.38       43.46      4.25 o
   6   1  17        6.82        4.28      4.31 o
   7   1  17        4.60        5.05      3.18 o
 -13   2  17        6.29        9.15      3.12 o
 -12   2  17        3.12        2.84      4.19 o
 -11   2  17       20.66       26.46      3.13 o
 -10   2  17        1.37       -1.28      3.79 o
  -9   2  17        7.41        6.79      2.36 o
  -8   2  17      145.28      139.70      4.49 o
  -7   2  17       26.54       26.85      2.52 o
  -6   2  17      112.09       95.87      3.69 o
  -5   2  17       84.98       88.33      3.22 o
  -4   2  17       22.84       13.74      2.17 o
  -3   2  17      106.84       98.14      3.29 o
  -2   2  17       68.93       62.77      2.87 o
  -1   2  17      129.35      113.31      3.72 o
   0   2  17      255.13      252.47      5.12 o
   1   2  17       14.14       15.09      2.27 o
   2   2  17        0.97        0.37      2.91 o
   3   2  17       15.03       16.64      2.67 o
   4   2  17       64.19       61.92      3.81 o
   5   2  17        3.42        5.94      2.80 o
   6   2  17       26.43       31.69      3.70 o
   7   2  17       22.91       22.26      3.70 o
 -12   3  17       21.27       21.70      3.64 o
 -11   3  17        2.64       -4.35      4.35 o
 -10   3  17       58.43       60.31      4.07 o
  -9   3  17       39.82       36.37      3.45 o
  -8   3  17        1.21        0.78      3.49 o
  -7   3  17       60.07       65.67      3.59 o
  -6   3  17      148.94      151.38      4.51 o
  -5   3  17        0.12       -3.16      3.16 o
  -4   3  17      165.23      172.19      4.38 o
  -3   3  17      153.31      154.08      4.15 o
  -2   3  17       13.74       17.28      2.32 o
  -1   3  17      220.77      211.94      5.06 o
   0   3  17        5.38        7.44      1.96 o
   1   3  17        1.49        2.32      2.13 o
   2   3  17      173.31      190.85      5.27 o
   3   3  17        2.16        0.85      3.79 o
   4   3  17       21.20       22.31      3.36 o
   5   3  17       12.24       16.68      3.08 o
   6   3  17        1.29        1.10      4.35 o
 -12   4  17        1.54        3.81      4.26 o
 -11   4  17        3.19        4.69      3.06 o
 -10   4  17        0.76        1.00      4.40 o
  -9   4  17       17.41       20.86      3.22 o
  -8   4  17       13.73       13.37      3.03 o
  -7   4  17        1.97       -0.62      3.25 o
  -6   4  17        0.72       -0.59      3.35 o
  -5   4  17       68.68       65.70      3.55 o
  -4   4  17        5.32        0.19      3.52 o
  -3   4  17        1.17        1.09      3.20 o
  -2   4  17        3.19        5.37      2.24 o
  -1   4  17        2.89        7.59      2.18 o
   0   4  17       21.48       23.62      2.68 o
   1   4  17       39.28       41.59      3.29 o
   2   4  17        0.90        2.85      3.36 o
   3   4  17       55.01       60.15      3.87 o
   4   4  17        0.78       -1.51      4.14 o
   5   4  17        1.64        6.43      2.95 o
   6   4  17        2.78        0.00      4.81 o
 -10   5  17        1.46       -0.28      3.17 o
  -9   5  17       10.04        8.96      3.34 o
  -8   5  17        2.89       -3.42      3.99 o
  -7   5  17        0.72        0.00      4.12 o
  -6   5  17       68.98       63.14      4.27 o
  -5   5  17       33.22       34.14      3.40 o
  -4   5  17        2.68        3.40      3.85 o
  -3   5  17       47.67       47.28      3.64 o
  -2   5  17        0.65        0.21      3.30 o
  -1   5  17       27.62       30.31      3.15 o
   0   5  17        3.29        3.36      3.98 o
   1   5  17        1.29        0.47      3.99 o
   2   5  17        3.25       -1.23      4.06 o
   3   5  17        0.03        1.05      3.98 o
   4   5  17        0.48        3.90      4.11 o
  -9   6  17       11.82       10.79      3.58 o
  -8   6  17       18.15       17.32      3.38 o
  -7   6  17        5.54        2.92      4.31 o
  -6   6  17       27.26       28.05      3.67 o
  -5   6  17       45.23       40.93      4.08 o
  -4   6  17        0.11       -0.73      3.78 o
  -3   6  17        0.18        0.24      3.79 o
  -2   6  17       56.46       51.18      3.90 o
  -1   6  17        0.04       -3.75      3.99 o
   0   6  17       13.47       10.41      3.18 o
   1   6  17       36.56       40.55      4.04 o
   2   6  17        0.99        0.28      4.74 o
   3   6  17        6.62       12.76      3.47 o
  -5   7  17        2.41        4.46      3.40 o
  -4   7  17       24.38       21.26      3.87 o
  -3   7  17       42.35       42.67      4.39 o
  -2   7  17       37.19       29.28      4.08 o
  -1   7  17       21.21       16.57      3.86 o
 -13   0  18       40.23       41.44      4.39 o
 -12   0  18       35.06       44.85      3.96 o
 -11   0  18       37.35       36.59      3.61 o
 -10   0  18        0.36        0.42      3.22 o
  -9   0  18       12.94       14.69      2.42 o
  -8   0  18       92.82       91.50      3.73 o
  -7   0  18       12.23       14.48      2.01 o
  -6   0  18      234.31      216.69      4.79 o
  -5   0  18      555.66      505.03      6.67 o
  -4   0  18      739.71      667.13      7.48 o
  -3   0  18        2.65        1.13      2.71 o
  -2   0  18      533.62      474.44      6.49 o
  -1   0  18       32.18       26.35      2.36 o
   0   0  18      303.55      295.33      5.51 o
   1   0  18        6.24        2.86      2.12 o
   2   0  18        4.01        1.82      2.72 o
   3   0  18      109.05      116.61      4.30 o
   4   0  18      177.85      173.86      5.55 o
   5   0  18        3.44       11.54      2.69 o
   6   0  18       63.15       65.39      4.58 o
   7   0  18       17.49       13.01      3.57 o
 -13   1  18        0.20        2.23      3.94 o
 -12   1  18       35.38       37.14      3.76 o
 -11   1  18        0.68       -0.69      3.63 o
 -10   1  18        9.00       11.05      2.78 o
  -9   1  18       42.17       38.24      3.14 o
  -8   1  18        1.52        1.24      3.02 o
  -7   1  18       51.91       47.54      3.05 o
  -6   1  18      114.05      114.24      3.72 o
  -5   1  18       75.61       69.84      2.97 o
  -4   1  18       11.61       11.23      1.90 o
  -3   1  18      202.83      207.54      4.49 o
  -2   1  18        7.60        3.30      1.84 o
  -1   1  18      375.49      346.56      5.93 o
   0   1  18       16.84       17.64      2.16 o
   1   1  18        6.73        9.33      2.15 o
   2   1  18       70.81       72.32      3.43 o
   3   1  18       15.97       20.24      2.59 o
   4   1  18        0.09       -1.32      3.28 o
   5   1  18      160.29      166.17      6.01 o
   6   1  18        0.06        1.82      3.89 o
   7   1  18        4.63        8.72      2.91 o
 -13   2  18        0.28       -5.05      5.05 o
 -12   2  18        1.06        5.19      2.73 o
 -11   2  18        4.79        3.47      3.00 o
 -10   2  18        0.54       -1.10      3.78 o
  -9   2  18        1.93       -3.63      3.76 o
  -8   2  18        1.39       -1.32      3.15 o
  -7   2  18       63.25       58.05      3.28 o
  -6   2  18        0.82       -2.91      2.91 o
  -5   2  18       21.29       22.24      2.29 o
  -4   2  18       36.33       37.19      2.66 o
  -3   2  18       45.73       35.15      2.55 o
  -2   2  18       12.01       13.61      2.09 o
  -1   2  18        0.90       -0.49      2.84 o
   0   2  18        0.37        7.82      2.13 o
   1   2  18       22.04       26.89      2.71 o
   2   2  18        2.54       -1.16      3.08 o
   3   2  18       27.91       25.05      3.13 o
   4   2  18        4.96        4.92      2.77 o
   5   2  18        2.91        5.37      3.04 o
   6   2  18        1.61        0.80      4.24 o
 -12   3  18        4.27        6.58      3.29 o
 -11   3  18        0.40       -1.01      2.76 o
 -10   3  18       13.56       16.79      3.06 o
  -9   3  18        4.66       -4.33      4.37 o
  -8   3  18        0.77       -1.62      3.25 o
  -7   3  18       44.62       44.46      3.31 o
  -6   3  18        0.18       -0.55      3.22 o
  -5   3  18       15.01       11.57      2.36 o
  -4   3  18       44.47       45.07      2.87 o
  -3   3  18       46.42       40.06      2.93 o
  -2   3  18        6.34        0.17      3.12 o
  -1   3  18       42.05       35.54      2.84 o
   0   3  18       21.39       22.00      2.61 o
   1   3  18        0.19        3.92      2.16 o
   2   3  18       37.42       32.21      3.22 o
   3   3  18        9.66        6.63      2.66 o
   4   3  18       15.45       18.43      3.14 o
   5   3  18       32.88       33.37      3.70 o
   6   3  18       26.18       30.61      3.93 o
 -11   4  18       28.04       25.65      3.90 o
 -10   4  18        9.06        7.67      3.06 o
  -9   4  18        5.12        9.03      2.86 o
  -8   4  18       57.81       59.10      3.98 o
  -7   4  18       50.98       49.39      3.46 o
  -6   4  18       56.30       52.27      3.40 o
  -5   4  18       94.24       87.54      4.13 o
  -4   4  18       34.08       31.32      2.94 o
  -3   4  18       78.23       71.80      3.63 o
  -2   4  18       11.91       12.27      2.45 o
  -1   4  18       35.65       41.48      3.24 o
   0   4  18       28.64       35.02      3.00 o
   1   4  18       48.13       42.82      3.40 o
   2   4  18        2.15        1.62      2.67 o
   3   4  18       21.49       21.01      3.40 o
   4   4  18       22.76       21.85      3.46 o
   5   4  18        0.88        0.57      4.33 o
 -10   5  18       11.66       18.03      3.42 o
  -9   5  18       21.36       13.74      3.59 o
  -8   5  18        3.68        9.54      2.97 o
  -7   5  18       37.13       37.47      3.62 o
  -6   5  18       18.91       16.13      3.22 o
  -5   5  18       69.84       77.24      4.32 o
  -4   5  18       40.56       44.24      3.56 o
  -3   5  18      156.96      155.23      5.19 o
  -2   5  18       18.68       12.55      2.94 o
  -1   5  18       17.12       17.79      2.97 o
   0   5  18       55.60       54.15      3.82 o
   1   5  18        5.14        7.94      2.57 o
   2   5  18       47.70       44.10      4.17 o
   3   5  18        9.23       14.30      3.24 o
   4   5  18        0.58        0.87      4.31 o
  -8   6  18        1.14       -3.68      4.65 o
  -7   6  18        0.40       -1.63      4.05 o
  -6   6  18        3.11        3.42      4.42 o
  -5   6  18       18.01       16.70      3.76 o
  -4   6  18        3.21        7.13      2.90 o
  -3   6  18       13.16       11.35      3.24 o
  -2   6  18        1.27        3.31      3.86 o
  -1   6  18        0.07       -1.30      4.13 o
   0   6  18        1.44        3.47      4.09 o
   1   6  18       14.21       17.58      3.70 o
   2   6  18        2.14       -2.32      4.52 o
  -4   7  18        0.82       -5.26      5.26 o
  -3   7  18       10.13        3.44      5.35 o
  -2   7  18        1.25        4.54      3.31 o
 -13   1  19        0.00        0.56      4.44 o
 -12   1  19        2.85       -1.28      4.42 o
 -11   1  19        6.38       12.00      2.84 o
 -10   1  19        0.94       -0.86      3.44 o
  -9   1  19        2.78        0.99      3.22 o
  -8   1  19       42.00       44.13      3.14 o
  -7   1  19        6.13        5.20      2.16 o
  -6   1  19        0.04        0.49      2.92 o
  -5   1  19       24.90       15.02      2.30 o
  -4   1  19       30.77       34.31      2.55 o
  -3   1  19      196.96      195.61      4.50 o
  -2   1  19       12.77       15.11      2.02 o
  -1   1  19        3.31        3.10      2.38 o
   0   1  19      111.99       97.62      3.72 o
   1   1  19       23.62       27.39      2.61 o
   2   1  19       37.76       32.53      3.27 o
   3   1  19        7.52        1.71      3.82 o
   4   1  19        0.03       -3.97      3.97 o
   5   1  19      107.67       93.80      5.56 o
   6   1  19        2.30       -1.91      4.28 o
 -13   2  19       23.51       26.64      3.86 o
 -12   2  19        0.26       -4.40      4.40 o
 -11   2  19       31.37       27.78      3.70 o
 -10   2  19       18.88       14.49      3.07 o
  -9   2  19        0.00        2.50      2.39 o
  -8   2  19        1.86        4.47      2.29 o
  -7   2  19      197.31      195.44      5.12 o
  -6   2  19       29.42       23.50      2.75 o
  -5   2  19      163.08      154.23      4.31 o
  -4   2  19       31.65       29.53      2.54 o
  -3   2  19        1.52       -1.48      2.74 o
  -2   2  19      246.52      230.97      5.05 o
  -1   2  19       64.26       62.19      3.27 o
   0   2  19       51.98       52.46      3.20 o
   1   2  19       63.84       63.32      3.41 o
   2   2  19        7.38        6.06      2.46 o
   3   2  19       82.05       83.71      4.37 o
   4   2  19      106.34      115.52      5.10 o
   5   2  19        3.87        0.78      4.46 o
   6   2  19        8.76        5.21      3.40 o
 -12   3  19       11.03       10.23      3.59 o
 -11   3  19        0.76        3.63      2.77 o
 -10   3  19        5.79        4.07      4.22 o
  -9   3  19       78.37       78.13      4.23 o
  -8   3  19        3.30        3.35      2.56 o
  -7   3  19       86.98       87.33      3.93 o
  -6   3  19       55.40       59.45      3.38 o
  -5   3  19       23.62       21.59      2.70 o
  -4   3  19       36.35       33.43      2.87 o
  -3   3  19      102.57      105.80      4.05 o
  -2   3  19       11.14       10.42      2.35 o
  -1   3  19       78.46       81.77      3.92 o
   0   3  19      107.68      102.12      4.13 o
   1   3  19        6.46        9.12      2.63 o
   2   3  19       12.17       14.34      2.64 o
   3   3  19       54.62       64.07      3.92 o
   4   3  19        0.18        3.59      3.94 o
   5   3  19        9.62        7.24      3.38 o
 -11   4  19        1.95        3.08      4.33 o
 -10   4  19        3.99        3.25      3.09 o
  -9   4  19       11.91        8.81      3.10 o
  -8   4  19       18.24       14.89      3.20 o
  -7   4  19        9.51        9.33      3.13 o
  -6   4  19        6.35        6.43      2.60 o
  -5   4  19       33.29       38.09      3.28 o
  -4   4  19       14.66       17.35      2.54 o
  -3   4  19       52.15       49.80      3.33 o
  -2   4  19        8.73        7.16      2.99 o
  -1   4  19        5.05       10.91      2.41 o
   0   4  19        7.46       12.74      2.63 o
   1   4  19        9.55       16.45      2.77 o
   2   4  19       11.91        8.94      3.11 o
   3   4  19        0.05       -1.81      3.79 o
   4   4  19        0.02        4.99      2.88 o
 -10   5  19        0.08       -4.74      4.74 o
  -9   5  19        3.66       -2.71      4.94 o
  -8   5  19        2.76        1.29      4.17 o
  -7   5  19        1.85        1.73      2.90 o
  -6   5  19        2.45        2.62      3.68 o
  -5   5  19       11.36        5.73      3.26 o
  -4   5  19        3.09        7.44      2.72 o
  -3   5  19        0.47       -4.01      4.01 o
  -2   5  19       50.77       47.24      3.53 o
  -1   5  19        8.82        3.08      4.24 o
   0   5  19        2.57        0.49      4.21 o
   1   5  19        2.18       -2.55      3.92 o
   2   5  19        2.43        3.76      3.11 o
   3   5  19        3.03       -3.71      4.73 o
  -8   6  19       35.80       32.28      4.10 o
  -7   6  19        8.05       10.73      3.41 o
  -6   6  19        0.20        1.89      4.35 o
  -5   6  19      128.29      135.48      5.84 o
  -4   6  19        1.24        1.55      4.29 o
  -3   6  19        4.58        7.07      3.02 o
  -2   6  19       43.60       35.80      3.87 o
  -1   6  19        7.26        4.31      4.65 o
   0   6  19       23.56       19.27      3.83 o
   1   6  19       12.66       15.09      3.52 o
 -13   0  20        8.10       12.17      3.31 o
 -12   0  20       12.45       13.87      3.06 o
 -11   0  20       47.85       48.48      3.83 o
 -10   0  20        2.43        3.28      3.33 o
  -9   0  20       23.48       22.24      2.73 o
  -8   0  20       32.59       35.68      2.81 o
  -7   0  20       46.50       44.52      3.05 o
  -6   0  20        7.56        7.22      2.29 o
  -5   0  20      250.70      257.79      5.29 o
  -4   0  20      273.77      254.97      5.30 o
  -3   0  20       69.87       62.36      3.09 o
  -2   0  20      216.17      202.73      4.82 o
  -1   0  20      121.64       99.85      3.79 o
   0   0  20      188.01      174.99      4.83 o
   1   0  20       55.32       54.50      3.37 o
   2   0  20       31.61       34.88      3.13 o
   3   0  20      233.07      258.98      6.61 o
   4   0  20       51.03       55.81      4.17 o
   5   0  20       12.40       13.78      3.22 o
   6   0  20        7.12        6.38      3.29 o
 -13   1  20        1.62       -0.57      4.58 o
 -12   1  20        9.33        9.83      3.29 o
 -11   1  20        2.75        0.48      3.83 o
 -10   1  20        1.03        3.33      3.37 o
  -9   1  20       34.19       33.59      3.24 o
  -8   1  20       25.91       30.20      2.88 o
  -7   1  20       80.46       83.51      3.58 o
  -6   1  20       16.15       14.11      2.47 o
  -5   1  20       51.27       50.13      2.95 o
  -4   1  20      177.05      157.82      4.40 o
  -3   1  20       21.82       18.42      2.46 o
  -2   1  20       27.50       22.15      2.56 o
  -1   1  20       44.48       51.37      2.97 o
   0   1  20       88.39       85.77      3.54 o
   1   1  20       10.48       13.38      2.41 o
   2   1  20       58.17       64.18      3.75 o
   3   1  20       14.49       11.30      2.94 o
   4   1  20        1.55        4.59      2.79 o
   5   1  20        4.76        0.00      4.78 o
   6   1  20       15.00       17.19      3.51 o
 -12   2  20        1.37        2.72      4.19 o
 -11   2  20        0.93        6.48      2.75 o
 -10   2  20       11.26        9.50      2.99 o
  -9   2  20        5.75        4.84      2.61 o
  -8   2  20       11.89       15.41      2.45 o
  -7   2  20        0.58       -0.58      3.22 o
  -6   2  20       11.56       12.62      2.25 o
  -5   2  20        0.37        1.15      2.16 o
  -4   2  20       37.73       38.81      2.85 o
  -3   2  20        6.99       11.70      2.10 o
  -2   2  20        0.67        0.00      3.35 o
  -1   2  20        1.51       -3.18      3.18 o
   0   2  20       43.67       43.96      3.15 o
   1   2  20       15.98       16.80      2.75 o
   2   2  20       32.50       39.67      3.31 o
   3   2  20        1.14       -3.99      3.99 o
   4   2  20       18.82       20.65      3.50 o
   5   2  20        5.11        4.35      3.24 o
 -12   3  20       15.81       21.74      3.89 o
 -11   3  20        2.00        2.64      2.93 o
 -10   3  20        0.00       -4.01      4.01 o
  -9   3  20        1.94        2.76      2.85 o
  -8   3  20       17.20       19.39      3.02 o
  -7   3  20       14.24       13.92      2.56 o
  -6   3  20       58.21       52.50      3.60 o
  -5   3  20       16.93       10.29      2.66 o
  -4   3  20        4.51       -0.95      3.43 o
  -3   3  20       36.84       35.58      3.00 o
  -2   3  20       30.78       29.22      2.79 o
  -1   3  20       50.20       52.19      3.41 o
   0   3  20       22.18       21.40      3.06 o
   1   3  20       89.00       84.03      4.37 o
   2   3  20        0.43       -3.75      3.75 o
   3   3  20       15.43       16.26      3.25 o
   4   3  20        0.09       -1.06      4.32 o
   5   3  20       20.78       21.15      3.88 o
 -11   4  20       14.80        9.95      3.73 o
 -10   4  20       18.96       21.38      3.50 o
  -9   4  20        2.19       -2.01      4.16 o
  -8   4  20        1.28        3.09      3.88 o
  -7   4  20      173.90      189.17      5.76 o
  -6   4  20        2.60       -4.01      4.01 o
  -5   4  20       93.68       92.28      4.35 o
  -4   4  20       51.78       57.55      3.65 o
  -3   4  20       28.07       22.12      3.03 o
  -2   4  20      273.38      264.57      6.47 o
  -1   4  20       13.15       15.77      2.68 o
   0   4  20        4.24        2.52      3.36 o
   1   4  20       59.14       61.41      4.12 o
   2   4  20       23.91       24.45      3.54 o
   3   4  20        2.37       -3.79      4.07 o
   4   4  20       38.08       38.63      4.22 o
  -9   5  20       27.59       33.17      3.52 o
  -8   5  20        5.21        4.50      3.36 o
  -7   5  20       11.83       14.35      3.27 o
  -6   5  20       62.54       60.76      4.13 o
  -5   5  20        1.08        6.01      2.75 o
  -4   5  20        0.05       -3.10      3.78 o
  -3   5  20       32.93       41.77      3.72 o
  -2   5  20        6.80        3.27      2.80 o
  -1   5  20       18.92       19.43      3.25 o
   0   5  20       56.17       54.23      4.19 o
   1   5  20        2.66        0.80      3.28 o
   2   5  20        2.35        2.53      4.54 o
  -7   6  20        0.01        2.57      4.51 o
  -6   6  20        0.14       -4.79      4.79 o
  -5   6  20        0.17        6.75      3.18 o
  -4   6  20        2.66        6.51      3.18 o
  -3   6  20        5.83        7.73      3.23 o
  -2   6  20        2.41        1.92      4.95 o
  -1   6  20        0.32        3.08      4.33 o
   0   6  20        1.11        3.74      4.64 o
 -13   1  21        1.24       -3.49      4.83 o
 -12   1  21        6.86        0.27      4.59 o
 -11   1  21       10.21        9.75      3.23 o
 -10   1  21       15.33       21.20      2.98 o
  -9   1  21       12.90       15.89      2.82 o
  -8   1  21       29.96       30.18      3.20 o
  -7   1  21        8.42       15.39      2.34 o
  -6   1  21      181.12      160.63      4.82 o
  -5   1  21        2.47        3.10      2.07 o
  -4   1  21       12.87       15.68      2.09 o
  -3   1  21        1.94        1.93      3.02 o
  -2   1  21       43.26       48.17      3.05 o
  -1   1  21       34.61       34.13      2.85 o
   0   1  21        0.72        3.04      2.45 o
   1   1  21       11.31       10.28      2.68 o
   2   1  21       27.93       26.43      3.15 o
   3   1  21        6.87        7.65      2.97 o
   4   1  21        5.14       -0.89      3.25 o
   5   1  21        4.50       -3.04      4.60 o
 -12   2  21       12.34       13.12      3.46 o
 -11   2  21        6.46       10.39      2.97 o
 -10   2  21       26.29       27.02      3.51 o
  -9   2  21       10.50        7.67      2.81 o
  -8   2  21        2.62        1.47      3.29 o
  -7   2  21       97.81       92.10      4.19 o
  -6   2  21        7.57        8.99      2.37 o
  -5   2  21       51.91       48.52      3.03 o
  -4   2  21       84.39       90.73      3.58 o
  -3   2  21       53.35       51.68      3.11 o
  -2   2  21      141.04      145.39      4.65 o
  -1   2  21        7.95        7.61      2.36 o
   0   2  21        0.02        0.82      3.15 o
   1   2  21       45.05       44.24      3.33 o
   2   2  21       15.54       14.45      3.01 o
   3   2  21        0.36       -0.49      4.08 o
   4   2  21       24.41       28.97      3.62 o
   5   2  21       37.19       37.03      4.04 o
 -12   3  21       15.38       16.27      3.84 o
 -11   3  21        1.14        4.07      4.17 o
 -10   3  21        2.10        0.25      4.21 o
  -9   3  21       45.00       50.90      4.08 o
  -8   3  21       27.62       31.35      3.22 o
  -7   3  21       20.80       28.59      2.99 o
  -6   3  21      125.30      117.22      4.67 o
  -5   3  21       24.73       28.23      2.86 o
  -4   3  21       67.13       79.80      3.79 o
  -3   3  21       48.19       54.46      3.36 o
  -2   3  21       23.44       21.56      2.78 o
  -1   3  21       28.30       34.32      3.02 o
   0   3  21      141.86      154.46      5.21 o
   1   3  21        1.73        7.54      2.59 o
   2   3  21        9.10        7.27      3.19 o
   3   3  21       23.64       18.77      3.56 o
   4   3  21        0.12       -0.83      4.17 o
 -11   4  21        2.74        6.41      3.33 o
 -10   4  21        1.98        0.96      3.15 o
  -9   4  21        3.63        8.14      2.95 o
  -8   4  21       24.72       23.82      3.56 o
  -7   4  21        3.31        3.02      4.08 o
  -6   4  21        2.28       -3.73      3.73 o
  -5   4  21        5.41        7.93      2.76 o
  -4   4  21       16.11       17.37      2.96 o
  -3   4  21        9.14        9.00      2.94 o
  -2   4  21       32.36       34.85      3.36 o
  -1   4  21       12.42       18.42      2.95 o
   0   4  21        1.23       -2.16      4.01 o
   1   4  21       30.67       30.61      3.77 o
   2   4  21        5.49        9.88      3.06 o
   3   4  21        0.55        3.35      4.27 o
  -9   5  21        0.24        3.13      4.29 o
  -8   5  21       27.11       25.03      3.94 o
  -7   5  21       15.47       19.80      3.31 o
  -6   5  21        8.72        0.51      4.92 o
  -5   5  21        9.25        8.51      3.27 o
  -4   5  21        4.97        2.73      4.33 o
  -3   5  21        5.28        6.48      2.95 o
  -2   5  21        4.73        6.57      2.88 o
  -1   5  21        0.72        3.88      2.88 o
   0   5  21       16.81       12.96      3.47 o
   1   5  21        8.81        6.99      3.34 o
   2   5  21        6.24        6.60      3.20 o
  -6   6  21        2.24       -1.13      4.40 o
  -5   6  21        0.81        1.70      4.54 o
  -4   6  21       56.86       54.27      4.46 o
  -3   6  21        3.60        4.93      3.04 o
  -2   6  21       20.78       16.80      3.76 o
  -1   6  21       32.45       32.85      4.04 o
 -12   0  22       16.30       20.16      3.51 o
 -11   0  22       24.03       27.63      3.56 o
 -10   0  22       22.95       24.39      3.08 o
  -9   0  22        5.64        7.13      2.58 o
  -8   0  22        5.98        7.02      2.51 o
  -7   0  22      233.13      226.17      5.73 o
  -6   0  22      105.45       98.92      3.91 o
  -5   0  22        3.28        2.58      3.20 o
  -4   0  22       90.69      110.12      4.02 o
  -3   0  22       18.75       18.71      2.43 o
  -2   0  22        6.66        6.87      2.34 o
  -1   0  22       43.97       42.20      2.98 o
   0   0  22        9.48       15.19      2.54 o
   1   0  22       65.48       62.73      3.76 o
   2   0  22        2.21        2.52      3.67 o
   3   0  22       52.58       57.26      4.04 o
   4   0  22      108.08      118.60      5.46 o
   5   0  22       14.95       12.64      3.31 o
 -12   1  22       11.01       12.31      3.40 o
 -11   1  22       13.76       11.69      3.31 o
 -10   1  22        3.45        1.42      4.01 o
  -9   1  22        1.20        4.27      2.50 o
  -8   1  22       78.02       83.49      4.10 o
  -7   1  22        0.11       -1.99      3.31 o
  -6   1  22      212.77      199.05      5.31 o
  -5   1  22        0.97        1.31      3.12 o
  -4   1  22        0.14       -2.98      3.14 o
  -3   1  22       59.28       50.59      3.28 o
  -2   1  22       46.53       44.09      3.28 o
  -1   1  22       15.52       14.72      2.71 o
   0   1  22       75.15       76.87      3.95 o
   1   1  22        0.76        4.96      2.48 o
   2   1  22        0.77        3.24      3.61 o
   3   1  22      100.12      112.77      5.35 o
   4   1  22        0.59       -4.44      4.44 o
   5   1  22        9.05       13.64      3.29 o
 -12   2  22        2.70       -2.27      4.90 o
 -11   2  22        2.40       -1.05      4.57 o
 -10   2  22        4.49        4.90      2.91 o
  -9   2  22        0.51        3.00      3.92 o
  -8   2  22        0.03       -3.65      3.65 o
  -7   2  22        7.70        1.66      4.06 o
  -6   2  22        0.23        1.21      2.32 o
  -5   2  22        1.30       -1.57      3.26 o
  -4   2  22        2.05        4.49      2.23 o
  -3   2  22        7.48        5.89      2.41 o
  -2   2  22       39.89       37.30      3.42 o
  -1   2  22       31.53       31.28      3.19 o
   0   2  22        2.03        1.74      3.30 o
   1   2  22        2.13        4.36      2.70 o
   2   2  22        4.41       13.71      2.81 o
   3   2  22        0.38        1.55      4.08 o
   4   2  22        1.39        3.04      4.06 o
 -11   3  22        5.28        4.99      3.04 o
 -10   3  22        0.22       -4.37      4.37 o
  -9   3  22        8.10        9.20      3.09 o
  -8   3  22       14.46       17.04      2.98 o
  -7   3  22        0.93        5.91      2.48 o
  -6   3  22       42.68       48.78      3.45 o
  -5   3  22       24.50       29.16      3.02 o
  -4   3  22       16.29       16.02      2.75 o
  -3   3  22        0.02       -0.85      3.45 o
  -2   3  22       19.06       20.71      3.02 o
  -1   3  22        0.25       -3.76      3.76 o
   0   3  22       11.56       18.03      2.88 o
   1   3  22        4.58        3.43      3.51 o
   2   3  22       13.41       12.24      3.20 o
   3   3  22       16.47       17.00      3.33 o
   4   3  22        7.16       11.36      3.11 o
 -10   4  22       17.05       17.98      3.49 o
  -9   4  22        2.70        1.46      3.07 o
  -8   4  22       45.84       41.74      3.86 o
  -7   4  22        9.98       12.31      2.93 o
  -6   4  22       11.97       13.78      3.06 o
  -5   4  22       35.93       35.44      3.49 o
  -4   4  22       37.53       43.72      3.35 o
  -3   4  22        6.44        0.24      4.42 o
  -2   4  22       36.57       34.34      3.68 o
  -1   4  22       36.92       29.92      3.54 o
   0   4  22        4.01        7.23      2.92 o
   1   4  22       22.48       25.62      3.50 o
   2   4  22       26.31       25.89      3.87 o
  -9   5  22       12.07        9.35      3.52 o
  -8   5  22        4.10       -2.77      4.99 o
  -7   5  22        6.02        8.11      3.19 o
  -6   5  22       33.57       30.12      3.97 o
  -5   5  22       35.40       33.13      3.88 o
  -4   5  22       22.50       23.93      3.35 o
  -3   5  22       31.99       33.63      3.71 o
  -2   5  22       18.02       17.79      3.27 o
  -1   5  22       15.48       10.80      3.44 o
   0   5  22       20.85       25.36      3.93 o
   1   5  22       32.34       33.70      4.11 o
  -5   6  22        0.84        1.16      4.83 o
  -4   6  22       13.50        9.45      3.76 o
  -3   6  22        2.10        9.63      2.99 o
 -12   1  23        9.16       11.94      3.46 o
 -11   1  23        4.53        4.96      3.08 o
 -10   1  23        4.87       10.03      2.76 o
  -9   1  23        0.41       -3.86      3.86 o
  -8   1  23       18.43       18.17      3.09 o
  -7   1  23       36.99       36.54      3.36 o
  -6   1  23        9.34        6.06      2.69 o
  -5   1  23       65.01       66.49      3.73 o
  -4   1  23       13.97       14.61      2.57 o
  -3   1  23       14.57       13.73      2.68 o
  -2   1  23      122.54      122.54      4.42 o
  -1   1  23        4.49        6.03      2.32 o
   0   1  23        7.91       13.16      2.70 o
   1   1  23       18.82       24.04      3.00 o
   2   1  23        0.75        2.20      4.00 o
   3   1  23       55.57       57.33      4.40 o
   4   1  23        0.98        0.56      4.39 o
 -12   2  23       10.67       12.45      3.67 o
 -11   2  23        3.03        1.35      4.38 o
 -10   2  23       10.94       14.19      3.20 o
  -9   2  23       44.83       43.18      4.01 o
  -8   2  23       17.53       19.27      3.02 o
  -7   2  23       64.43       64.63      3.92 o
  -6   2  23       15.01       16.16      2.90 o
  -5   2  23        6.32       10.80      2.47 o
  -4   2  23       40.40       43.35      3.36 o
  -3   2  23       41.27       46.82      3.49 o
  -2   2  23        0.14        3.40      3.44 o
  -1   2  23      138.06      142.55      5.02 o
   0   2  23        2.09        1.96      2.68 o
   1   2  23       30.96       29.15      3.49 o
   2   2  23       29.92       29.95      3.61 o
   3   2  23        4.73        3.25      3.11 o
   4   2  23       11.83       15.56      3.41 o
 -11   3  23       12.29       15.51      3.40 o
 -10   3  23        7.61        8.17      3.15 o
  -9   3  23        1.18       -3.26      4.11 o
  -8   3  23       34.82       26.21      3.92 o
  -7   3  23        0.01        6.73      2.48 o
  -6   3  23       46.24       41.98      3.70 o
  -5   3  23       32.91       38.55      3.42 o
  -4   3  23        0.29       -3.52      3.52 o
  -3   3  23      114.11      128.05      4.87 o
  -2   3  23       27.73       22.42      3.16 o
  -1   3  23        6.09       11.31      2.83 o
   0   3  23       30.72       35.94      3.55 o
   1   3  23       43.71       48.06      3.86 o
   2   3  23        1.95        2.01      2.99 o
   3   3  23       23.59       21.27      4.08 o
 -10   4  23        1.83       -3.18      4.85 o
  -9   4  23        1.01       -4.56      4.56 o
  -8   4  23        9.91        8.92      3.34 o
  -7   4  23        2.48        2.66      3.11 o
  -6   4  23        3.70        3.22      3.93 o
  -5   4  23        4.53        1.22      3.86 o
  -4   4  23       16.72       19.65      3.28 o
  -3   4  23        9.51       15.88      2.85 o
  -2   4  23       16.52       22.98      3.44 o
  -1   4  23        7.64        7.06      3.24 o
   0   4  23        0.08       -1.87      4.22 o
   1   4  23        0.00        0.00      3.97 o
   2   4  23        1.01        2.74      3.14 o
  -8   5  23        0.88       -3.75      4.23 o
  -7   5  23        7.76       -4.99      4.99 o
  -6   5  23       24.40       29.29      3.89 o
  -5   5  23        0.28        2.43      4.06 o
  -4   5  23       11.38        9.82      3.22 o
  -3   5  23        6.79        9.62      3.30 o
  -2   5  23        6.15        3.02      4.71 o
  -1   5  23        1.74        3.68      4.40 o
   0   5  23       10.96        9.80      3.46 o
 -12   0  24        5.96       14.41      3.20 o
 -11   0  24        1.25        3.29      2.84 o
 -10   0  24       34.13       32.84      3.89 o
  -9   0  24       34.92       38.17      3.47 o
  -8   0  24        1.35       -1.12      3.73 o
  -7   0  24      124.42      131.95      5.13 o
  -6   0  24      160.68      147.39      4.98 o
  -5   0  24       51.37       45.45      3.40 o
  -4   0  24       37.65       45.29      3.25 o
  -3   0  24       89.47      101.93      4.13 o
  -2   0  24       27.64       29.17      3.07 o
  -1   0  24       72.74       82.64      4.11 o
   0   0  24       20.20       20.74      3.09 o
   1   0  24      154.83      161.69      5.71 o
   2   0  24       13.44       16.89      3.26 o
   3   0  24        2.56       -0.55      4.63 o
 -12   1  24        4.67        3.60      3.27 o
 -11   1  24        9.53       12.25      3.18 o
 -10   1  24        0.83        0.75      3.85 o
  -9   1  24       16.89       18.25      2.91 o
  -8   1  24        2.64       -2.27      4.28 o
  -7   1  24       26.99       26.37      3.33 o
  -6   1  24       25.58       25.56      3.28 o
  -5   1  24       53.47       57.24      3.50 o
  -4   1  24        9.39       13.47      2.42 o
  -3   1  24       47.91       52.03      3.53 o
  -2   1  24       20.48       12.46      3.15 o
  -1   1  24        0.06        0.67      3.41 o
   0   1  24       17.46       18.35      3.04 o
   1   1  24       60.31       64.18      4.17 o
   2   1  24       16.36       21.61      3.23 o
   3   1  24        0.38        1.24      3.17 o
 -11   2  24        0.54        7.93      2.94 o
 -10   2  24        0.19        3.62      2.64 o
  -9   2  24        1.77       -1.23      3.79 o
  -8   2  24       17.11       17.81      3.07 o
  -7   2  24       17.59       19.48      3.09 o
  -6   2  24        6.66        4.56      2.97 o
  -5   2  24       15.47       17.05      3.12 o
  -4   2  24        2.87       -1.53      3.65 o
  -3   2  24        6.02        6.60      2.70 o
  -2   2  24        0.01        2.48      3.54 o
  -1   2  24        1.00        9.80      2.87 o
   0   2  24       14.24       16.42      2.97 o
   1   2  24        0.19        2.02      3.92 o
   2   2  24        0.54        1.07      4.23 o
   3   2  24        1.03        2.57      4.28 o
 -11   3  24        6.98        3.81      4.98 o
 -10   3  24        5.99        3.00      4.58 o
  -9   3  24        2.98        3.67      4.37 o
  -8   3  24       33.05       36.11      3.91 o
  -7   3  24        4.54        1.21      2.72 o
  -6   3  24       30.19       35.21      3.39 o
  -5   3  24        3.90        8.41      2.61 o
  -4   3  24       27.71       27.97      3.40 o
  -3   3  24        9.10        6.12      3.13 o
  -2   3  24       29.30       31.32      3.42 o
  -1   3  24        8.04        7.57      2.81 o
   0   3  24       16.00       16.79      3.24 o
   1   3  24        1.71        0.26      4.40 o
   2   3  24        2.14       -3.10      4.84 o
  -9   4  24       24.60       31.51      3.78 o
  -8   4  24        2.05        4.90      3.11 o
  -7   4  24       55.89       54.41      4.26 o
  -6   4  24        7.26        4.13      4.41 o
  -5   4  24       10.41        9.55      3.23 o
  -4   4  24       40.78       43.05      3.99 o
  -3   4  24        9.51       11.39      3.21 o
  -2   4  24        1.08       -4.34      4.34 o
  -1   4  24      152.12      160.82      5.96 o
   0   4  24        2.72        9.89      3.03 o
   1   4  24        1.90        3.45      4.50 o
  -7   5  24        0.45        4.06      4.22 o
  -6   5  24        0.19       -2.84      4.53 o
  -5   5  24       11.11       11.38      3.43 o
  -4   5  24        0.26        1.96      4.19 o
  -3   5  24       18.05       17.08      3.52 o
  -2   5  24       21.05       16.86      3.66 o
  -1   5  24        0.36       -1.48      4.41 o
 -11   1  25       16.42       20.86      3.23 o
 -10   1  25        2.39        3.92      4.32 o
  -9   1  25        0.72        3.84      2.79 o
  -8   1  25       70.14       70.34      4.48 o
  -7   1  25        6.27        8.61      2.68 o
  -6   1  25        1.80        2.02      3.86 o
  -5   1  25       39.96       42.57      3.67 o
  -4   1  25       12.57       18.20      2.88 o
  -3   1  25        4.93       -3.92      3.92 o
  -2   1  25        1.76        2.87      2.90 o
  -1   1  25        2.81        4.09      2.67 o
   0   1  25       27.98       27.37      3.43 o
   1   1  25        0.02        2.19      2.84 o
   2   1  25       10.59       12.97      3.49 o
   3   1  25        0.23        0.00      4.51 o
 -11   2  25        0.50        1.70      4.04 o
 -10   2  25        4.07        5.81      3.04 o
  -9   2  25       26.67       29.27      3.77 o
  -8   2  25       23.41       18.74      3.29 o
  -7   2  25       81.86       71.85      4.43 o
  -6   2  25       84.88       89.24      4.49 o
  -5   2  25        4.66        2.07      3.88 o
  -4   2  25       29.82       31.85      3.25 o
  -3   2  25       24.85       23.47      3.22 o
  -2   2  25        1.36       -1.19      3.80 o
  -1   2  25       96.03      105.86      4.83 o
   0   2  25        7.77        6.59      3.11 o
   1   2  25        2.66        0.00      4.38 o
   2   2  25       16.59       20.28      3.63 o
 -10   3  25        0.60        1.42      4.87 o
  -9   3  25       11.26       15.74      3.35 o
  -8   3  25        4.25        2.75      3.00 o
  -7   3  25        1.84       -3.29      4.01 o
  -6   3  25       20.12       24.92      3.49 o
  -5   3  25        7.43        4.17      4.28 o
  -4   3  25        7.73       12.85      2.69 o
  -3   3  25       52.28       59.52      4.14 o
  -2   3  25       25.04       32.86      3.43 o
  -1   3  25        0.47       -0.77      4.06 o
   0   3  25       14.33       20.89      3.45 o
   1   3  25       15.42       15.16      3.40 o
  -9   4  25        2.76        4.39      4.62 o
  -8   4  25        0.42       -4.37      4.37 o
  -7   4  25        1.07        3.29      4.35 o
  -6   4  25        0.90       -1.35      4.66 o
  -5   4  25        1.11       -3.46      3.95 o
  -4   4  25        5.61        0.53      4.71 o
  -3   4  25        1.44       -4.51      4.51 o
  -2   4  25        3.08        6.45      3.11 o
  -1   4  25        0.41       -3.06      4.87 o
   0   4  25        6.04        3.45      3.44 o
  -5   5  25        0.84       -2.63      4.61 o
  -4   5  25        0.01       -4.59      4.59 o
  -3   5  25        0.79        1.19      4.78 o
 -11   0  26        3.98       -4.25      4.68 o
 -10   0  26        5.47        9.91      2.94 o
  -9   0  26       25.60       31.05      3.72 o
  -8   0  26        9.95        7.00      3.09 o
  -7   0  26       48.47       53.63      3.99 o
  -6   0  26       92.56      103.05      4.83 o
  -5   0  26        9.75        8.90      2.97 o
  -4   0  26        0.97        2.54      3.49 o
  -3   0  26       70.39       74.31      4.13 o
  -2   0  26        1.20        3.19      2.61 o
  -1   0  26       72.43       75.71      4.42 o
   0   0  26        3.35        9.07      3.09 o
   1   0  26       47.54       57.42      4.18 o
   2   0  26       61.36       74.92      5.03 o
 -11   1  26        8.47        8.16      3.39 o
 -10   1  26        4.72        6.36      3.09 o
  -9   1  26        0.01       -4.06      4.06 o
  -8   1  26       73.90       82.89      4.70 o
  -7   1  26        0.05       -2.89      3.96 o
  -6   1  26        4.93        5.19      2.76 o
  -5   1  26       24.63       27.87      3.29 o
  -4   1  26        3.84       -0.70      4.08 o
  -3   1  26        0.25        1.66      3.69 o
  -2   1  26       78.50       85.19      4.49 o
  -1   1  26        0.27        3.59      2.71 o
   0   1  26       10.56       16.80      3.13 o
   1   1  26        6.39        5.98      3.29 o
   2   1  26       10.73       10.07      3.62 o
 -10   2  26        8.51        6.99      3.52 o
  -9   2  26        0.90        2.41      4.17 o
  -8   2  26        0.55        7.98      2.68 o
  -7   2  26        1.15        2.50      2.94 o
  -6   2  26        9.35        5.75      3.21 o
  -5   2  26        6.46       10.41      2.66 o
  -4   2  26       14.66        8.52      3.18 o
  -3   2  26        0.72       -0.74      4.12 o
  -2   2  26        0.25       -4.18      4.18 o
  -1   2  26        4.77        2.82      3.02 o
   0   2  26        4.05        3.34      3.09 o
   1   2  26        0.07        6.73      2.81 o
  -9   3  26       11.39       13.25      3.38 o
  -8   3  26        6.25        7.48      3.18 o
  -7   3  26       13.43       17.58      3.21 o
  -6   3  26       16.21       14.91      3.40 o
  -5   3  26        7.86        2.95      3.00 o
  -4   3  26        0.84        2.84      2.84 o
  -3   3  26        3.28       -2.35      4.46 o
  -2   3  26        2.75        2.36      3.12 o
  -1   3  26       10.49       14.36      3.34 o
   0   3  26        9.59        9.01      3.37 o
  -8   4  26        7.44       -0.58      5.25 o
  -7   4  26       10.86       11.68      3.30 o
  -6   4  26       15.08       14.84      3.64 o
  -5   4  26        0.46       -4.24      4.24 o
  -4   4  26       18.38       21.63      3.40 o
  -3   4  26        7.22       11.70      3.09 o
  -2   4  26        0.11        8.49      3.02 o
  -1   4  26        9.01        9.75      3.56 o
 -10   1  27        2.76        7.74      2.80 o
  -9   1  27        3.13       -1.35      4.39 o
  -8   1  27       20.32       27.78      3.58 o
  -7   1  27       30.22       28.88      3.51 o
  -6   1  27        0.24       -3.82      3.82 o
  -5   1  27        2.71        4.07      2.72 o
  -4   1  27       34.65       31.67      3.71 o
  -3   1  27        0.26       -3.21      4.05 o
  -2   1  27       21.90       24.03      3.43 o
  -1   1  27       44.23       55.46      4.00 o
   0   1  27       10.01        8.46      3.40 o
   1   1  27       15.70       21.06      3.52 o
 -10   2  27        5.00        4.06      3.36 o
  -9   2  27        3.22        5.01      3.16 o
  -8   2  27       14.10       17.71      3.43 o
  -7   2  27        9.13       13.06      3.11 o
  -6   2  27       27.80       30.65      3.54 o
  -5   2  27        2.73       -1.79      3.86 o
  -4   2  27        1.86       -3.85      4.24 o
  -3   2  27       51.49       47.31      3.92 o
  -2   2  27        0.03        0.52      4.07 o
  -1   2  27        9.13       11.49      3.33 o
   0   2  27       40.81       42.64      4.38 o
  -9   3  27        0.94       -2.05      4.53 o
  -8   3  27        5.22        5.09      3.25 o
  -7   3  27        7.01        4.55      3.16 o
  -6   3  27        1.99        2.98      3.92 o
  -5   3  27       22.64       26.10      3.60 o
  -4   3  27        0.71        4.75      2.86 o
  -3   3  27        0.15        2.29      3.02 o
  -2   3  27       46.80       54.69      4.33 o
  -1   3  27        0.63       -1.99      4.35 o
  -6   4  27        3.72        3.50      4.17 o
  -5   4  27        0.64        0.87      3.06 o
  -4   4  27        2.13        0.00      4.74 o
  -3   4  27        4.08        3.49      4.87 o
 -10   0  28       11.37        3.76      5.50 o
  -9   0  28       13.07       16.65      3.56 o
  -8   0  28       15.37       19.17      3.18 o
  -7   0  28        7.17        7.61      3.20 o
  -6   0  28       55.16       64.95      4.36 o
  -5   0  28       23.34       24.90      3.51 o
  -4   0  28       57.50       62.84      4.26 o
  -3   0  28       23.20       28.09      3.52 o
  -2   0  28       13.19       12.68      3.22 o
  -1   0  28       42.50       48.35      4.38 o
   0   0  28       45.59       46.70      4.35 o
 -10   1  28        2.49        0.87      4.44 o
  -9   1  28        1.06       -4.58      4.58 o
  -8   1  28        1.78        0.81      4.06 o
  -7   1  28       35.91       33.18      4.16 o
  -6   1  28        0.14       -1.83      4.14 o
  -5   1  28       21.48       21.82      3.54 o
  -4   1  28        7.02       12.71      2.91 o
  -3   1  28        0.00       -4.37      4.37 o
  -2   1  28        9.35        7.34      3.32 o
  -1   1  28       51.23       60.46      4.71 o
   0   1  28       12.86       13.52      3.67 o
  -9   2  28        5.53        6.21      3.42 o
  -8   2  28        1.38        7.27      2.94 o
  -7   2  28        0.12        3.82      4.40 o
  -6   2  28        2.30        2.70      3.04 o
  -5   2  28        1.56        4.83      2.93 o
  -4   2  28        1.73       -4.52      4.52 o
  -3   2  28        1.45        2.29      3.00 o
  -2   2  28        0.39        1.93      4.23 o
  -1   2  28        8.79        5.27      3.36 o
  -8   3  28        6.82        1.77      4.99 o
  -7   3  28        7.41        3.45      4.78 o
  -6   3  28        0.00        1.42      4.24 o
  -5   3  28        9.44       14.17      3.29 o
  -4   3  28        0.85       -4.70      4.70 o
  -3   3  28        5.86       -0.28      4.49 o
  -2   3  28       52.59       55.69      4.76 o
  -9   1  29        1.23        4.38      4.71 o
  -8   1  29        0.15        2.70      3.10 o
  -7   1  29       46.87       53.35      4.28 o
  -6   1  29        3.12        1.92      2.91 o
  -5   1  29        7.21        2.96      4.51 o
  -4   1  29        2.65        0.27      4.30 o
  -3   1  29        2.14        6.87      2.96 o
  -2   1  29       21.48       28.43      3.91 o
  -1   1  29        4.72        9.46      3.27 o
  -8   2  29       15.58       19.83      3.55 o
  -7   2  29        1.58        6.88      3.18 o
  -6   2  29       23.64       31.83      3.79 o
  -5   2  29        9.22       15.41      3.18 o
  -4   2  29        7.31        1.68      4.78 o
  -3   2  29       27.96       38.25      3.96 o
  -2   2  29        8.70        6.82      3.43 o
  -8   0  30       12.36        7.34      3.64 o
  -7   0  30        6.07        9.21      3.39 o
  -6   0  30       10.08        8.40      3.38 o
  -5   0  30        5.62        4.47      3.20 o
  -4   0  30        0.01       -1.69      3.97 o
  -3   0  30       33.64       43.38      4.28 o
  -7   1  30       16.88       17.44      3.70 o
  -6   1  30        1.16        2.27      4.77 o
  -5   1  30        0.78       -4.69      4.69 o
  -4   1  30       12.48       14.23      3.30 o
  -3   1  30        0.84        2.60      4.28 o
  -6   2  30        1.29       -0.29      4.15 o
  -5   2  30        0.71        2.18      3.14 o
 
